# Supplementary material for: Transcriptional Reprogramming of Pea Leaves at Early Reproductive Stages
Source: Front Plant Sci. 2019 Aug 7;10:1014. doi: 10.3389/fpls.2019.01014 (PMC6693388; doi:10.3389/fpls.2019.01014)
Supplement: Supplementary file 1 [file Table_1.XLS]

## Sheet: Table S1
Table S1. Effect of N limitation on phenotypic traits and productivity in pea.
Plant characteristics	N+	N-	Pod and seed characteristics	N+	N-
Root weight (g)	0.56±0.08	0.61±0.39	Seed number per pod	3.6±0.5	3.4±0.6
Straw yield (g)	6.8±1.9	5.1±1.8	1-pod weight with seeds (g)	1.06±0.10	0.91±0.12*
Pod number	17±6	13±5	1-pod weight without seed (g)	0.18±0.02	0.15±0.01*
Pod weight (g)	18.3±6	11.6±4.5*	1-seed weight (mg)	239±20	226±24*
Seed yield (g)	14.8±4.6	9.7±3.8*	Seed nitrogen content (%)	4.3±0.13	4.6±0.2
Total plant biomass (g)	25.7±7.5	17.3±6.6*	Nitrogen quantity per seed (mg)	10.5±0.7	10.3±0.8
Phenotypic characters at maturity (63 days after flowering) measured after drying the tissues at 80°C. The values are mean ± standard deviation. An analysis of variance followed by a Newman-Keul’s post-hoc test was performed to determine significant variations between the two conditions (*P<0.05, n=8 except for nitrogen measurements for which n=4).

## Sheet: Table S2
Table S2: Sequences of the primers used for qPCR experiments.
Gene name	PsCam	Forward primer	Reverse Primer
ELSA	PsCam009708	TGCTGTTGGATATGGGATTG	AAGTCATCACCAAGGCATCC
bHLH70	PsCam056008	CAGCAAATGACATAGCAGAAGCAG	CTTCTTCTATTCACTCCCCTATGG
SULTR2;1	PsCam025051	GCTTAAAGTGGCACACTTTGTGG	CATTGTGCCGTATAGATAAAGCCC
NAC073#1	PsCam037889	CCTGTCCATGATGGTACTTCTTTC	TGTAATCAAGAATCCATGCATCTCC
NAC073#2	PsCam006892	GGTCAAGGGAATCAACATAGATCAT	CCTTTTGAATTCATATAGGAGCACC
Cellulose synthase	PsCam033940	CCTGATACCAAGCTATGTGGAATC	GATGTTCACCAAAGAATACTGTAGG
Trichome birefringence	PsCam057773	CCTGGTCTTCAAGATAATTGGAATG	CACACCCAATAATCCATGACCC
Fasciclin-like Arabinoglucan	PsCam038807	CGTCTGATGTTGGTTCCTGTTG	CCTTTGACATATGATCTTCTTCACC
Gycosyl hydrolase	PsCam036683	GGTCTCTTGTCAAGTTTAGTCACC	CGACGTCATAGAATACTGTTTAGG
NF-YA3	PsCam055941	GGAACAAAACAACGTGCTTCGGT	GATTAAGCCAAGGATGATTTGCCG
Ribosomal RNA processing 5	PsCam043939	GGAAGGCAATGGAATACGTTAAGAG	CCAGATTAAAAACTGGCAGCAAGC
Zinc finger	PsCam004767	GAGTTCTGAGGTATATGGTGCTG	GAGCCCATATAGATGACATTTATGC
MYB63	PsCam025011	GTTGTTGGAATTGGTGTCAACTCC	CTTCTTGTTGAGTGAAGTTCCCTC
R protein 1	PsCam014774	GTCTACAAACATTAGACTTTGGACC	GATAGGCCCTAAAGTATACACATGC
R protein 2	PsCam014403	CTAATTTGCTGTGTGGAGTGGAAG	CCCTTCAGAAGAAGTGTATACGC
NAC2	PsCam033601	CTTCTTAATAATCTCCCTCAAACACC	CAAGGCATGAATTGGTATGGATGAT
WRKY75	PsCam003292	GCTTTGACCAGATCCTAAGAAGC	CTGAGAGATGTTACTCATCAACGAC
High affinity K+ transporter HAK5	PsCam042603	CCACATAAGAGACTTCTCAAAGTTGG	CCAACTCAATTGTAGTCGACATACAC
NAC1	PsCam050102	GTTACTTATCTGAAGTGGGTATGCC	CAATCTATTGAAGAGGCTACACCAAG
Chlorophyll AB binding protein 1	PsCam053751	CATATGCCACAAACTTTGCTCCTG	CAATGAAAAGATGCAACCCTGCATG
Chlorophyll AB binding protein 2	PsCam050565	GAGAAAAGGTTATACCCAGGTGG	CAAGCGAGAATGCTTAATCTCTGC
Actin	PsCam042218	CTAAGGGTGAATATGATGAGTCTGG	GAGACACCAAAAAAGCAACCACATC
Histone	PsCam009820	CAGCTGTGAAGAAAGTTGCTGCG	CTAAACTCTCATTTCCTTCCACCTC
EF1a	PsCam042119	GTCATCAAGAGTGTGGAGAAGAAGG	GGAACAACTTGTGCAGAAGCAACC

## Sheet: Table S3
Table S3: Comparison between pea array data and RT-qPCR data for 21 selected genes. The RNA samples from lower and upper leaves of pea plants well supplied with nitrate were subjected to qRT-qPCR. For comparisons, the data were expressed similarly to array data (Log2R). A t-test was perfomed for comparisons beween the the sample pairs: significant variations with P < 0.05 are shown in bold. Expre…
Genes	PsCam#	Data type	qPCR data				Microarray data				Correlation (r of Pearson) between microarray and qPCR data (* indicates P<0.05)
		Leaf type	Lower leaves		Upper leaves		Lower leaves		Upper leaves
		Ratio à	14 DAF vs FLO	27 vs 14 DAF	14 DAF vs FLO	27 vs 14 DAF	14 DAF vs FLO	27 vs 14 DAF	14 DAF vs FLO	27 vs 14 DAF	14 DAF vs FLO	27 vs 14 DAF	14 DAF vs FLO	27 vs 14 DAF
		Module	VAR5	VAR6	VAR7	VAR8	VAR1	VAR2	VAR3	VAR4	VAR1/VAR5	VAR2/VAR6	VAR3/VAR7	VAR4/VAR8
bHLH70	PsCam056008	5	-0.959775	0.103567	-3.39244	-1.85452	0.102201	-0.462314	-2.75075	-0.893212	r = 0.91*	r = 0.80*	r = 0.93*	r = 0. 88*
SULTR2;1	PsCam025051	5	-0.451079	0.118787	2.59595	0.356808	0.306192	-0.37669	2.67385	0.11393
NAC073#1	PsCam037889	7	-3.35048	0.782001	-1.95296	-3.91129	-4.03416	-0.198928	-2.98323	-0.798161
NAC073#2	PsCam006892	7	-2.23615	-0.25989	-1.1541	-1.6	-3.10716	0.058645	-2.22832	-0.351905
Cellulose synthase	PsCam033940	7	-5.79152	-0.343621	-1.53941	-3.70474	-5.09415	0.0281218	-2.79116	-2.1592
Trichome birefringence	PsCam057773	7	-4.63809	0.484897	-3.04019	-3.95835	-4.76782	-0.166889	-4.02028	-1.94902
Fasciclin-like Arabinoglucan	PsCam038807	7	-6.19	0.65	-4.30212	-3.65764	-2.49598	-0.123163	-2.38954	-0.489417
Gycosyl hydrolase	PsCam036683	7	-3.61195	1.14967	-2.31721	-0.496229	-3.62122	-0.178026	-3.50267	-0.679407
NF-YA3	PsCam055941	11	0.908758	-0.777311	1.71769	-0.785098	1.5703	-1.91397	2.7802	-0.931994
Ribosomal RNA processing 5	PsCam043939	11	0.760468	-0.752388	2.10226	-0.32	1.32335	-1.14376	1.59919	-0.622473
Zinc finger	PsCam004767	12	-3.30443	1.02211	-2.58376	2.62996	-3.28065	2.03428	-2.66874	3.1488
MYB63	PsCam025011	12	-4.71375	2.33	-2.81318	3.50129	-2.51553	1.51277	-2.19514	2.48733
R protein 1	PsCam014774	12	-2.82381	2.96969	-1.89112	2.18853	-2.53106	1.68621	-2.59459	3.09254
R protein 2	PsCam014403	12	-3.36439	2.96015	-3.21432	2.102	-2.52463	1.80723	-2.62664	3.17638
NAC2	PsCam033601	13	1.6101	2.24968	2.04622	3.35206	2.27443	1.62005	3.29303	1.93597
WRKY75	PsCam003292	27	-0.0860446	3.75077	-0.0202527	2.24555	0.13102	1.88543	-0.217563	1.45369
High affinity K+ transporter HAK5	PsCam042603	27	-0.161811	5.34	0.66	2.21	-0.0248616	1.19095	0.159036	1.28741
NAC1	PsCam050102	-	0.12069	0.17547	2.28609	0.946305	0.193818	0.224253	2.29573	0.267834
ELSA	PsCam009708	-	0.47	1.94	1.91	2.45	0.23	1.31	2.04	1.46
Chlorophyll AB binding protein 1	PsCam053751	-	0.309879	-3.68681	-1.28516	-3.50038	0.073577	-1.23099	-0.900295	-1.08695
Chlorophyll AB binding protein 2	PsCam050565	-	-0.790724	-1.77495	-0.303862	-2.02036	-0.879786	-0.927576	-0.65944	-1.01161
Gene expression patterns during the reproductive phase in lower leaves (left) and upper leaves (right):
Module M5
bHLH70
SULTR2;1
Module M7
NAC073#1
NAC073#2
Cellulose synthase
Trichome birefringence
Fasciclin-like Arabinoglucan
Gycosyl hydrolase
Module M11
NF-YA3
Ribosomal RNA processing 5
Module M12
Zinc finger
MYB63
R protein 1
R protein 2
Module M13
NAC2
Module M27
WRKY75
High affinity K+ transporter HAK5
Not in REMONET
NAC1
Chlorophyll AB binding protein 1
Chlorophyll AB binding protein 2
See Fig. S1 for RT-qPCR data for ELSA

## Sheet: Table S4
Table S4: Expression patterns and annotations of the 678 transport-related probe sets differentially expressed between at least two developmental stages. Data are shown for pea (left part) and M. truncatula (right part). Genes were considered as differentially expressed between two stages in lower and/or upper leaves when the Bonferroni corrected P-value (Bonferroni column) was <0.05 (blue); mean…
Pisum sativum																								Medicago truncatula
				Leaf type				Lower leaves = Vegetative leaves (Veg in GEO)								Upper leaves = Leaves of the reproductive nodes (Rep in GEO)								M. truncatula homologue (Mt4.0v2)	Leaf type	Lower leaves (L) = Vegetative leaves (Veg in GEO)								Upper leaves (U) = Leaves of the reproductive nodes (Rep in GEO)
				Comparions made (FLO = flowering; DAF = days after flowering)				14 DAF vs FLO				27 DAF vs 14 DAF				14 DAF vs FLO				27 DAF vs 14 DAF					Comparions made (FLO = flowering; DAF = days after flowering)	14 DAF vs FLO				27 DAF vs 14 DAF				14 DAF vs FLO				27 DAF vs 14 DAF
				Nutritional condition				N+		N-		N+		N-		N+		N-		N+		N-			Nutritional condition	N+		N-		N+		N-		N+	N+	N-	N-	N+	N+	N-	N-
				Samples co-hybridized with names as submitted to GEO (http://www.ncbi.nlm.nih.gov/geo)				DFLO+14_Veg_N+S+		DFLO+14_Veg_N-S+		DFLO+27_Veg_N+S+		DFLO+27_Veg_N-S+		DFLO+14_Rep_N+S+		DFLO+14_Rep_N-S+		DFLO+27_Rep_N+S+		DFLO+27_Rep_N-S+			Samples co-hybridized (names as in GEO)	DFLO+14_Veg_N+S+		DFLO+14_Veg_N-S+		DFLO+27_Veg_N+S+		DFLO+27_Veg_N-S+		DFLO+14_Rep_N+S+		DFLO+14_Rep_N-S+		DFLO+27_Rep_N+S+		DFLO+27_Rep_N-S+
								DFLO_Veg_N+S+		DFLO_Veg_N-S+		DFLO+14_Veg_N+S+		DFLO+14_Veg_N-S+		DFLO_Rep_N+S+		DFLO_Rep_N-S+		DFLO+14_Rep_N+S+		DFLO+14_Rep_N-S+				DFLO_Veg_N+S+		DFLO_Veg_N-S+		DFLO+14_Veg_N+S+		DFLO+14_Veg_N-S+		DFLO_Rep_N+S+		DFLO_Rep_N-S+		DFLO+14_Rep_N+S+		DFLO+14_Rep_N-S+
PsCam	GO			Annotation [in red and bold, genes which are the most up-regulated, at least at one stage]	Max fold 27 DAF	Max fold-change during the time course	Min fold-change during the time course	Mean Log2 Ratio	Bonferroni	Mean Log2 Ratio	Bonferroni	Mean Log2 Ratio	Bonferroni	Mean Log2 Ratio	Bonferroni	Mean Log2 Ratio	Bonferroni	Mean Log2 Ratio	Bonferroni	Mean Log2 Ratio	Bonferroni	Mean Log2 Ratio	Bonferroni		Probe name	Mean Log2 Ratio	Bonferroni	Mean Log2 Ratio	Bonferroni	Mean Log2 Ratio	Bonferroni	Mean Log2 Ratio	Bonferroni	Mean Log2 Ratio	Bonferroni	Mean Log2 Ratio	Bonferroni	Mean Log2 Ratio	Bonferroni	Mean Log2 Ratio	Bonferroni
Transporters of amino acids, nitrate and ammonium
PsCam037218	GO:0055085			ATNRT2.5,NRT2.5; nitrate transporter2.5	1.74508	1.74508	-0.0104163	0.157809	1	0.28078	1	1.74508	0	1.03757	0	0.156209	1	-0.0104163	1	0.656616	0.00109637	1.2634	0	Medtr8g069775	MT0038_00224	-0.116769	1	0.456173	1	0.133581	1	-0.130811	1	-0.150859	1	-0.145263	1	-0.0313383	1	0.17525	1
PsCam050653	GO:0006865	GO:0055085	GO:0006810	Amino acid permease family protein (amino acid/polyamine transport)	1.5568	1.5568	-0.729248	-0.729248	2.27527e-06	-0.492593	1	0.60876	0.0687332	-0.259718	1	-0.719329	0.000219755	-0.600308	0.0181931	1.5568	0	-0.00461674	1	Medtr8g085630	MT0009_00051	0.684668	1	1.33471	4.08429e-10	-0.0731534	1	-0.696082	0.932653	-0.147014	1	0.73702	1	0.510704	1	-0.52417	1
PsCam004814	GO:0006865	GO:0055085	GO:0006810	CAT5; cationic amino acid transporter 5	1.30724	1.77784	-0.807742	1.16189	0	1.15711	0	-0.807742	1.11114e-05	0.746094	4.2716e-06	1.77784	0	1.75028	0	0.168965	1	1.30724	0	Medtr2g035430	MT0101_00051	-0.105755	1	1.40775	1.70179e-11	0.859328	0.0835915	-0.210491	1	-0.187639	1	0.716985	1	0.397448	1	0.441697	1
PsCam042684	GO:0006865	GO:0055085	GO:0006810	CAT2; cationic amino acid transporter 2	1.30547	1.58593	0.432477	0.432477	1	0.510075	1	1.30547	0	0.861643	3.63326e-09	1.36683	0	1.58593	0	1.2156	0	0.830952	1.76866e-07	Medtr7g086610	MT0011_10386	-0.205403	1	0.197119	1	0.394641	1	-0.0374567	1	-0.161912	1	0.252624	1	0.163831	1	-0.193332	1
PsCam012934	GO:0006865	GO:0055085	GO:0006810	BAT1; bidirectional amino acid transporter 1	1.23312	1.23312	-0.161348	0.0113169	1	0.245228	1	0.938596	1.00712e-08	0.982187	0	-0.0611566	1	-0.161348	1	0.598575	0.0157168	1.23312	0	Medtr3g096760	MT0007_00436	0.138506	1	0.0375257	1	0.0469733	1	0.396626	1	-0.103007	1	0.0429454	1	0.102507	1	0.50682	1
PsCam024780	GO:0006865	GO:0055085	GO:0006810	AAT1,CAT1; amino acid transporter 1	1.1955	1.1955	-0.572801	-0.572801	0.00909866	-0.569067	0.169403	1.08973	0	1.1955	0	0.895209	2.38091e-08	0.980682	2.21209e-11	0.598125	0.0160303	1.15932	0	Medtr1g030660	MT0002_01011	-0.156776	1	0.111766	1	0.0190048	1	0.150692	1	-0.00847481	1	-0.346045	1	0.0595771	1	0.139354	1
PsCam020886	GO:0006865	GO:0055085	GO:0006810	AAT1,CAT1; amino acid transporter 1	1.19189	1.19189	0.186396	0.186396	1	0.528283	0.742324	0.299501	1	0.994038	0	0.724844	0.000169871	0.71131	0.000119157	0.292317	1	1.19189	0	Medtr1g030660	MT0002_01011	-0.156776	1	0.111766	1	0.0190048	1	0.150692	1	-0.00847481	1	-0.346045	1	0.0595771	1	0.139354	1
PsCam016752	GO:0006865	GO:0055085	GO:0006810	AAT1,CAT1; amino acid transporter 1	1.15028	1.15028	-0.595395	-0.595395	0.00308592	-0.413502	1	0.763126	9.62234e-05	1.14407	0	0.610491	0.0241847	0.817772	4.50841e-07	0.574874	0.0436278	1.15028	0	Medtr1g030660	MT0002_01011	-0.156776	1	0.111766	1	0.0190048	1	0.150692	1	-0.00847481	1	-0.346045	1	0.0595771	1	0.139354	1
PsCam037860	GO:0006865	GO:0055085	GO:0006810	BAT1; bidirectional amino acid transporter 1	0.80762	0.80762	-0.438436	0.394277	1	0.010562	1	0.741463	0.000263151	0.716891	2.18479e-05	-0.236947	1	-0.438436	1	0.702491	0.000113443	0.80762	6.76581e-07
PsCam014165	GO:0006865	GO:0055085	GO:0006810	BAT1; bidirectional amino acid transporter 1	0.806021	0.806021	-0.453709	0.274969	1	-0.0897461	1	0.663654	0.00778676	0.777913	6.72153e-07	-0.282773	1	-0.453709	1	0.574605	0.0441266	0.806021	7.40755e-07
PsCam059380	GO:0055085	GO:0006810		ATAMT2,AMT2;1,AMT2; ammonium transporter 2	0.764551	0.764551	-0.0575508	-0.0575508	1	0.0615717	1	0.764551	8.99769e-05	0.121185	1	0.0621549	1	0.0762904	1	0.335189	1	0.0121325	1
PsCam000359	GO:0006865	GO:0055085	GO:0006810	BAT1; bidirectional amino acid transporter 1	0.741264	0.741264	-0.351353	-0.234053	1	-0.351353	1	0.741264	0.000265568	0.50002	0.578164	0.202764	1	0.188896	1	0.339188	1	0.376547	1
PsCam023132	GO:0006865	GO:0055085	GO:0006810	BAT1; bidirectional amino acid transporter 1	0.689796	0.689796	-0.183605	0.19398	1	-0.00716211	1	0.626313	0.0349144	0.689796	9.39529e-05	-0.133884	1	-0.183605	1	0.601342	0.013916	0.657196	0.00160417
PsCam037559	GO:0006865	GO:0055085	GO:0006810	Amino acid permease family protein (amino acid/polyamine transport)	0.683096	1.66621	-1.03121	-0.482728	0.459674	-1.03121	5.97927e-12	0.546111	0.66689	0.629384	0.00200398	1.66621	0	1.29734	0	0.527236	0.302454	0.683096	0.000468942
PsCam037808	GO:0055085	GO:0006810		ATAMT2,AMT2;1,AMT2; ammonium transporter 2	0.62018	0.62018	-0.597107	-0.597107	0.00283859	-0.266575	1	0.0590365	1	0.287946	1	-0.19471	1	0.139731	1	-0.0291933	1	0.62018	0.00860669	Medtr8g095040	MT0009_10479	-0.00870733	1	-0.0677043	1	0.0668679	1	-0.0435181	1	-0.0451471	1	-0.00993533	1	-0.190331	1	0.323677	1
PsCam042254	GO:0055085	GO:0006810		ATAMT1;2,AMT1;2; ammonium transporter 1;2	0.619633	0.937647	-0.649367	0.31707	1	-0.47899	1	-0.649367	0.0139583	0.619633	0.00320343	0.8758	7.15921e-08	0.937647	3.45085e-10	-0.47835	1	-0.327325	1	Medtr1g079760	MT0004_10084	-1.60558	0	-2.21026	0	1.17488	1.90303e-06	2.40982	0	0.61036	1	-0.776391	0.456489	0.43042	1	1.48844	1.06008e-08
PsCam026498	GO:0006865	GO:0055085	GO:0006810	CAT2; cationic amino acid transporter 2	0.61671	0.676426	0.161371	0.161371	1	0.179879	1	0.61671	0.0506876	0.237288	1	0.401352	1	0.676426	0.000630778	0.524147	0.341089	0.230826	1	Medtr7g086510	MT0011_10390	0.364552	1	0.664983	1	0.224477	1	-0.348386	1	-0.315702	1	0.284863	1	0.300152	1	-0.415891	1
PsCam049172	GO:0006865	GO:0055085	GO:0006810	CAT2; cationic amino acid transporter 2	0.614559	0.685883	0.223179	0.2518	1	0.226838	1	0.608497	0.0694266	0.223179	1	0.388948	1	0.685883	0.000404644	0.614559	0.00772529	0.261446	1
PsCam037610	GO:0006865	GO:0055085	GO:0006810	Amino acid permease family protein	0.59222	0.59222	-0.609102	-0.609102	0.00157104	-0.470375	1	0.565737	0.335325	0.0526539	1	-0.1803	1	-0.112073	1	0.59222	0.020744	0.154014	1	Medtr5g064750	MT0008_10503	-0.0130225	1	0.752361	0.804067	0.176236	1	0.127945	1	0.062147	1	0.544209	1	-0.199697	1	-0.167692	1
PsCam026869	GO:0006865	GO:0055085	GO:0006810	CAT9; cationic amino acid transporter 9	0.557869	0.964462	-0.567766	-0.233366	1	-0.567766	0.177852	-0.0733577	1	0.557869	0.0532886	0.848162	3.29879e-07	0.964462	6.19384e-11	0.0784217	1	0.099218	1	Medtr7g007850	MT0021_00177	0.0550702	1	0.921692	0.00514708	0.535481	1	0.110322	1	-0.113477	1	0.653457	1	0.646874	1	0.0936794	1
PsCam000227	GO:0055085	GO:0006810		AMT1;1,ATAMT1,ATAMT1;1; ammonium transporter 1;1	0.487093	1.20218	-0.423097	-0.423097	1	-0.380382	1	0.0276381	1	0.487093	0.953201	1.20218	0	1.10834	0	-0.0312605	1	0.306061	1	Medtr1g045550	MT0002_11602	-0.83698	0.497497	-0.443817	1	0.541374	1	0.344769	1	-0.739227	1	0.0759478	1	0.581612	1	0.0792168	1
PsCam000453	GO:0006865	GO:0055085	GO:0006810	Amino acid permease family protein	0.402209	0.951676	-0.0148114	0.234417	1	-0.0148114	1	0.201177	1	0.402209	1	0.951676	8.48706e-10	0.701961	0.000187702	0.10715	1	0.335163	1	Medtr5g026780	MT0005_01088	0.110842	1	-0.0303058	1	0.0409071	1	0.147277	1	0.577855	1	0.3004	1	-0.0112536	1	0.227539	1
PsCam013938	GO:0006865	GO:0055085	GO:0006810	CAT2; cationic amino acid transporter 2	0.363841	1.34163	-0.110958	0.285768	1	0.594278	0.0646253	0.0469237	1	0.320185	1	0.544547	0.294133	1.34163	0	0.363841	1	-0.110958	1
PsCam045617	GO:0006865	GO:0055085	GO:0006810	Amino acid permease family protein	0.30774	0.569924	-0.828834	0.569924	0.0104122	0.260961	1	-0.828834	3.84512e-06	0.30774	1	0.0846109	1	0.0292882	1	-0.0270572	1	0.210518	1	Medtr5g005160	MT0005_10024	0.206592	1	0.735379	1	0.460332	1	0.00495794	1	0.256343	1	0.356507	1	0.209177	1	0.122784	1
PsCam000082	GO:0055085	GO:0006810	GO:0006865	CAT8; cationic amino acid transporter 8	0.0179979	0.125997	-0.676663	-0.141956	1	-0.145515	1	-0.676663	0.00452973	0.0179979	1	0.0414358	1	0.125997	1	-0.472614	1	-0.235457	1	Medtr8g461380	MT0125_00022	-0.687827	1	-0.166946	1	0.184805	1	-0.214504	1	-0.236137	1	-0.0455123	1	-0.0624515	1	-0.240689	1
PsCam006974	GO:0055085	GO:0006810		ATAMT1;2,AMT1;2; ammonium transporter 1;2	-0.303662	0.523732	-2.94036	-0.258241	1	-0.408896	1	-2.94036	0	-0.303662	1	0.448624	1	0.523732	0.367	-2.81955	0	-1.36316	0	Medtr3g463730	MT0013_00334	-3.93484	0	-3.88842	0	0.0133924	1	0.970048	7.74138e-05	-4.47046	0	-4.98171	0	-0.698696	1	0.520185	1
Other transporters
PsCam027060	GO:0030001	GO:0055085		high-affinity nickel-transport family protein	3.02179	3.02179	-0.795142	-0.136329	1	-0.0240614	1	3.02179	0	0.192815	1	-0.795142	5.41974e-06	-0.715716	9.59979e-05	1.46965	0	0.451559	1	Medtr4g073010	MT0003_00971	-0.100791	1	0.207012	1	0.206587	1	-0.0312565	1	0.104333	1	0.186029	1	-0.0763459	1	-0.00805544	1
PsCam045866	GO:0055085	GO:0006810		ATMBAC2,BAC2; Mitochondrial substrate carrier family protein	2.90334	2.90334	-1.34828	-0.304393	1	-0.0826162	1	2.90334	0	0.085177	1	-1.34828	0	-1.23662	0	1.17426	0	0.161162	1	Medtr4g012850	MT0045_10266	2.44033	0	2.97571	0	0.378773	1	-1.03186	6.21523e-06	1.3651	7.37446e-11	1.84996	0	1.84881	0	-0.102276	1
PsCam000572	GO:0055085	GO:0006810		ATPLT5,PMT5,ATPMT5; polyol/monosaccharide transporter 5	2.74763	2.74763	-0.377359	-0.0350214	1	0.669295	0.00292258	2.74763	0	0.950144	8.20149e-12	-0.377359	1	0.338119	1	2.4481	0	1.33745	0	Medtr3g116240	MT0068_00142	0.469108	1	-0.323315	1	0.79445	0.510798	0.64275	1	1.94026	0	0.538419	1	0.476383	1	1.04229	0.0176646
PsCam029200	GO:0006810			NTT1,ATNTT1; nucleotide transporter 1	2.66594	2.66594	-0.649776	0.497408	0.253013	1.14213	0	2.66594	0	0.623101	0.00271336	-0.649776	0.00481704	-0.204069	1	2.52281	0	1.53546	0	Medtr2g102740	MT0016_00139	0.735478	1	0.614234	1	-0.105911	1	0.0187998	1	1.20927	8.3147e-08	1.09524	1.30669e-05	0.156758	1	-0.228281	1
PsCam042200	GO:0055085			Major facilitator superfamily protein	2.63639	2.63639	-0.278413	-0.278413	1	0.145569	1	2.63639	0	-0.140707	1	-0.266177	1	-0.194904	1	1.37333	0	0.470361	1	Medtr1g112980	MT0029_00213	1.14252	5.35212e-05	0.976059	0.000830671	0.133879	1	-0.536273	1	-0.182906	1	-0.130266	1	-0.257521	1	-0.295392	1
PsCam007563	GO:0006869			LTP3; lipid transfer protein 3	2.62713	2.62713	-1.1348	-1.05463	0	-0.532553	0.638918	2.62713	0	0.329311	1	-1.1348	0	-1.08721	0	1.45303	0	0.603678	0.0176734
PsCam013499	GO:0006869			LTP3; lipid transfer protein 3	2.52299	2.52299	-1.40728	-1.13571	0	-0.628422	0.0164763	2.52299	0	0.254976	1	-1.40728	0	-1.21925	0	1.4664	0	0.544087	0.204312
PsCam033952	GO:0055085	GO:0006810		ATPT2,PHT1;4; phosphate transporter 1;4	2.27003	2.27003	-0.70185	-0.70185	1.11465e-05	-0.621501	0.0218606	1.96001	0	1.85301	0	1.32996	0	1.42145	0	2.26096	0	2.27003	0	Medtr3g082700	MT0006_00315	0.551164	1	0.821347	0.115176	-0.145728	1	-0.16292	1	0.135485	1	0.691578	1	0.859212	0.358464	0.287406	1
PsCam023367	GO:0055085	GO:0006810		ATMRP14,MRP14,ABCC10; multidrug resistance-associated protein 14	2.26296	2.26296	-0.727503	-0.162331	1	-0.727503	0.000208711	1.41788	0	2.26296	0	1.49293	0	1.65829	0	0.606805	0.0109269	1.20968	0
PsCam042603	GO:0006813			HAK5,ATHAK5; high affinity K+ transporter 5	2.20444	2.20444	-0.0527156	-0.0248616	1	0.286472	1	1.19095	0	1.14517	0	0.159036	1	-0.0527156	1	1.28741	0	2.20444	0	Medtr4g099260	MT0001_01559	-0.113322	1	0.144696	1	-0.0314735	1	-0.205742	1	-0.115787	1	-0.0871355	1	0.0534465	1	-0.0466101	1
PsCam036808	GO:0006810			NTT1,ATNTT1; nucleotide transporter 1	2.08648	2.08648	-0.474873	0.375274	1	0.891573	3.99774e-08	2.08648	0	0.407936	1	-0.474873	1	-0.132934	1	1.72746	0	0.931499	3.59497e-10	Medtr2g102740	MT0016_00139	0.735478	1	0.614234	1	-0.105911	1	0.0187998	1	1.20927	8.3147e-08	1.09524	1.30669e-05	0.156758	1	-0.228281	1
PsCam044058	GO:0055085			ATPS3,PS3; phosphate starvation-induced gene 3	2.0212	2.0212	-1.29543	0.0535668	1	-1.29543	0	2.0212	0	1.31122	0	1.26648	0	0.722039	7.02442e-05	1.45227	0	0.848333	6.35676e-08	Medtr0004s0650	MT0083_00107	0.391468	1	-0.119939	1	0.862263	0.0767812	0.364502	1	0.0868935	1	0.151686	1	0.92049	0.0706796	0.51468	1
PsCam025452	GO:0055085	GO:0006810		Major facilitator superfamily protein	2.01599	2.01599	-0.137647	0.65223	0.000170904	0.492745	1	1.91733	0	1.10772	0	-0.0166943	1	-0.137647	1	2.01112	0	2.01599	0
PsCam034202	GO:0030001			CCH; copper chaperone	2.01197	2.01197	-0.564918	0.332795	1	0.0256119	1	0.631125	0.028907	0.704949	4.18311e-05	1.12321	0	-0.564918	0.0764354	0.495218	1	2.01197	0	Medtr7g013660	MT0021_10392	0.0958072	1	0.749236	0.87479	0.677808	1	-0.0778149	1	0.083687	1	0.901499	0.0112305	0.318804	1	-0.360308	1
PsCam017702	GO:0030001			Heavy metal transport/detoxification superfamily protein	1.9987	1.9987	-2.09163	-2.09163	0	-1.73376	0	1.54085	0	0.3141	1	-1.02905	8.23987e-12	-0.764946	7.87195e-06	1.9987	0	1.12054	0
PsCam042362	GO:0055085	GO:0006810		ATMRP9,MRP9,ABCC9; multidrug resistance-associated protein 9	1.98672	1.98672	-0.632362	-0.302314	1	-0.632362	0.0140083	1.11709	0	1.98672	0	-0.251111	1	0.096735	1	0.219836	1	0.593798	0.0269543	Medtr8g009640
PsCam049932	GO:0006813			BTB/POZ domain with WD40/YVTN repeat-like protein	1.96418	1.96418	-1.90336	-1.73868	0	-1.90336	0	1.66272	0	0.471583	1	-0.775279	1.47937e-05	-0.976629	2.6545e-11	1.96418	0	0.766644	6.53266e-06	Medtr4g130970	MT0001_10234	-0.13867	1	-0.386587	1	-0.266136	1	-0.123095	1	-1.09714	8.18404e-06	-1.23498	4.60968e-08	-0.23528	1	0.209755	1
PsCam006022	GO:0006869			LTP3; lipid transfer protein 3	1.9537	1.9537	-3.67487	-2.09955	0	-1.73812	0	1.9537	0	0.290182	1	-3.67487	0	-3.38455	0	1.35614	0	1.5823	0
PsCam036262	GO:0055085	GO:0006810		ATINT4,INT4; inositol transporter 4	1.95003	3.32187	0.449594	1.41846	0	0.728817	0.000196171	0.796109	1.97286e-05	0.449594	1	3.32187	0	2.26912	0	1.3815	0	1.95003	0
PsCam030773	GO:0055085			ATOPT7,OPT7; oligopeptide transporter 7	1.93361	1.93361	-0.631142	0.0572759	1	0.173644	1	1.93361	0	0.417332	1	-0.631142	0.0104773	-0.558391	0.0987271	1.42289	0	0.393747	1	Medtr3g080870	MT0006_00379	1.42193	1.21679e-09	3.73031	0	2.17366	0	-1.63254	0	0.139137	1	2.12111	0	1.41567	3.0604e-09	-1.9242	0
PsCam043450	GO:0055085	GO:0006810		TIP2;2,DELTA-TIP2; tonoplast intrinsic protein 2;2	1.92355	1.92355	-1.54154	-0.0678843	1	-0.45591	1	1.49901	0	0.29313	1	-1.32478	0	-1.54154	0	1.92355	0	0.96328	4.22938e-11	Medtr5g012810	MT0005_00387	-0.014283	1	-0.0849624	1	-0.0440562	1	0.0635858	1	-0.146044	1	-0.164176	1	0.242777	1	0.15963	1
PsCam017746	GO:0030001			Heavy metal transport/detoxification superfamily protein	1.85954	1.85954	-1.35479	-1.35479	0	-1.00305	4.78342e-11	1.17923	0	0.261634	1	-0.587759	0.058948	-0.363927	1	1.85954	0	0.998436	7.04897e-12
PsCam029239	GO:0055085			Auxin efflux carrier family protein	1.83634	1.83634	0.283295	0.283295	1	0.285098	1	1.83634	0	0.658538	0.00047306	0.926494	3.8439e-09	0.733645	3.9323e-05	1.41088	0	0.421028	1	Medtr8g006780	MT0015_10080	0.16508	1	0.668938	1	1.42702	3.68723e-11	0.10603	1	-0.552242	1	-0.433507	1	1.34605	5.022e-08	0.459631	1
PsCam035140	GO:0006869			LTP3; lipid transfer protein 3	1.80082	1.80082	-3.86539	-2.21975	0	-2.11318	0	1.80082	0	-0.107406	1	-3.86539	0	-3.64925	0	1.17948	0	1.07776	0
PsCam000225	GO:0055085	GO:0006810		PHT1;9; phosphate transporter 1;9	1.76488	1.76488	-0.0222051	-3.84727e-05	1	-0.0222051	1	1.76488	0	0.560415	0.0477163	0.769676	1.9552e-05	0.791252	1.93857e-06	1.71935	0	1.08704	0	Medtr4g083960	MT0003_11452	-1.0017	0.00501772	-0.992172	0.000474708	0.777368	0.804883	0.837757	0.0103872	-0.293495	1	-0.441752	1	0.0530545	1	1.01267	0.0385708
PsCam037218	GO:0055085			ATNRT2.5,NRT2.5; nitrate transporter2.5	1.74508	1.74508	-0.0104163	0.157809	1	0.28078	1	1.74508	0	1.03757	0	0.156209	1	-0.0104163	1	0.656616	0.00109637	1.2634	0	Medtr8g069775	MT0038_00224	-0.116769	1	0.456173	1	0.133581	1	-0.130811	1	-0.150859	1	-0.145263	1	-0.0313383	1	0.17525	1
PsCam012944	GO:0055085	GO:0006810		PHT1;7; phosphate transporter 1;7	1.74101	1.74101	-0.155333	-0.10116	1	-0.155333	1	1.74101	0	0.388779	1	-0.062117	1	0.0416515	1	0.429871	1	0.603786	0.0175915
PsCam039465	GO:0006810			SAR1,VAMP722,ATVAMP722; synaptobrevin-related protein 1	1.72351	1.72351	-1.45916	-1.45916	0	-1.12604	0	1.15849	0	0.555064	0.0601537	0.083655	1	0.0553483	1	1.72351	0	1.25289	0	Medtr7g058640	MT0022_10089	-0.337118	1	-0.336038	1	-0.0380833	1	0.523843	1	-0.365682	1	0.205108	1	-0.0600376	1	0.484291	1
PsCam013252	GO:0055085	GO:0006810		TIP2;2,DELTA-TIP2; tonoplast intrinsic protein 2;2	1.72282	1.72282	-2.78289	-2.31718	0	-2.49277	0	1.70684	0	1.72282	0	-2.78289	0	-2.04443	0	1.21181	0	0.571881	0.0671784	Medtr5g012810	MT0005_00387	-0.014283	1	-0.0849624	1	-0.0440562	1	0.0635858	1	-0.146044	1	-0.164176	1	0.242777	1	0.15963	1
PsCam023255	GO:0055085			Major facilitator superfamily protein	1.72192	1.72192	0.237403	0.633534	0.000455047	0.668373	0.00304228	1.11904	0	1.18635	0	0.414095	1	0.237403	1	0.935147	1.23232e-10	1.72192	0
PsCam048074	GO:0006820			HCO3- transporter family	1.71689	1.71689	-3.66575	-2.74106	0	-2.67523	0	0.422856	1	0.158488	1	-3.66575	0	-3.53093	0	1.71689	0	-0.0294007	1
PsCam042153	GO:0055085	GO:0006810		MOT1; molybdate transporter 1	1.70833	1.70833	-1.32691	-1.17246	0	-1.30585	0	1.59016	0	1.70833	0	-1.32691	0	-0.942158	2.61026e-10	0.800875	5.36044e-07	0.121781	1	Medtr1g010210	MT0002_00175	-1.58658	0	-1.02362	0.000155336	-0.22245	1	-0.267986	1	-0.5645	1	-0.543544	1	-0.573048	1	-0.422166	1
PsCam002829	GO:0030001			Heavy metal transport/detoxification superfamily protein	1.70384	1.70458	-0.585664	1.02159	0	1.16727	0	1.12434	0	-0.585664	0.0155584	1.70458	0	1.58432	0	1.70384	0	0.947273	1.26881e-10	Medtr8g098915	MT0009_00624	1.66833	0	1.94377	0	-0.676516	1	-1.08391	6.62263e-07	0.399235	1	1.79386	0	1.46231	4.42467e-10	-0.224279	1
PsCam036063	GO:0055085			ATOPT4,OPT4; oligopeptide transporter 4	1.69078	1.69078	-3.56557	-1.64768	0	-1.35211	0	1.69078	0	1.30434	0	-3.56557	0	-3.36233	0	0.705428	9.76225e-05	0.851618	5.22681e-08	Medtr2g009980	MT0023_00254	-1.16547	2.41974e-05	-0.920441	0.00536151	-1.24118	1.34916e-07	-1.06481	1.52437e-06	-0.87532	0.0203707	-0.78132	0.39834	-0.631599	1	-0.646514	1
PsCam023397	GO:0055085	GO:0006810		UCP5,ATPUMP5,DIC1; uncoupling protein 5	1.69047	1.69047	-1.96089	-1.96089	0	-1.90962	0	1.66235	0	1.29834	0	-1.82393	0	-1.62019	0	1.69047	0	0.561622	0.101888	Medtr5g032420	MT0012_10703	0.126049	1	0.604088	1	-0.159791	1	-0.141359	1	0.667752	1	0.429189	1	-0.485394	1	0.285694	1
PsCam010672	GO:0008272	GO:0055085	GO:0006810	SULTR1;3; sulfate transporter 1;3	1.68374	1.68374	-0.554403	-0.420543	1	-0.554403	0.291514	1.61996	0	1.61097	0	0.265634	1	0.259016	1	1.18232	0	1.68374	0	Medtr3g073780	MT0006_10725	-0.169867	1	1.51582	0	0.0654693	1	-0.117909	1	0.423974	1	2.19841	0	0.8604	0.347705	0.378833	1
PsCam036311	GO:0055085			ATCHX8,CHX8,CHX08; Cation/hydrogen exchanger family protein	1.67089	1.67089	0.154021	0.406118	1	0.370112	1	1.67089	0	0.256576	1	0.189884	1	0.154021	1	0.646626	0.0017626	0.329058	1	Medtr3g498715	MT0007_10505	3.37889	0	5.17757	0	1.33556	2.45201e-09	-0.800329	0.0367368	-0.053049	1	1.9427	0	0.817555	1	0.562899	1
PsCam015348	GO:0030001			Heavy metal transport/detoxification superfamily protein	1.64099	1.64099	-0.8817	-0.8817	1.11321e-10	-0.693931	0.000980929	1.45774	0	-0.0524442	1	-0.277687	1	-0.330141	1	1.64099	0	0.728914	4.7694e-05
PsCam002440	GO:0006869			Bifunctional inhibitor/lipid-transfer protein/seed storage 2S albumin superfamily protein	1.62129	2.56918	-0.714892	-0.407143	1	-0.714892	0.000376311	-0.523356	1	1.62129	0	2.56918	0	2.23563	0	-0.163115	1	1.48908	0	Medtr7g082640	MT0011_00600	-0.342228	1	-1.13002	2.77424e-06	-1.37374	4.42467e-10	-0.874143	0.0028884	1.37301	5.53084e-11	0.445701	1	-0.975171	0.015205	-0.52104	1
PsCam049472	GO:0055085			Major facilitator superfamily protein	1.61183	1.61183	-0.301286	0.00348459	1	-0.301286	1	1.61183	0	0.282214	1	0.94964	9.59945e-10	0.666095	0.00101769	1.12825	0	0.110148	1	Medtr4g099450	MT0001_11474	1.88681	0	1.29587	2.45058e-09	0.402458	1	0.0911605	1	1.44493	0	1.2992	2.75908e-09	0.501948	1	0.206714	1
PsCam016838	GO:0055085	GO:0006810		ATPT2,PHT1;4; phosphate transporter 1;4	1.59077	1.59077	-0.242165	-0.222435	1	-0.242165	1	1.59077	0	0.391201	1	-0.017101	1	0.0756949	1	0.79461	7.69047e-07	0.824626	2.55391e-07
PsCam005814	GO:0006869			Bifunctional inhibitor/lipid-transfer protein/seed storage 2S albumin superfamily protein	1.56843	1.56843	-4.76905	-3.67741	0	-3.24779	0	1.42697	0	1.17056	0	-4.76905	0	-4.47358	0	1.56843	0	1.3569	0	Medtr6g082480	MT0024_00031	-1.55655	0	-1.45557	0	-0.741625	1	-0.730751	0.333185	0.0213608	1	-0.610858	1	-2.18721	0	-0.987328	0.0739923
PsCam040276	GO:0006810			ATVAMP726,VAMP726; vesicle-associated membrane protein 726	1.56659	1.56659	0.0108164	1.26259	0	0.780216	1.5982e-05	1.2727	0	1.51752	0	0.643026	0.00639869	0.0108164	1	0.886239	2.98656e-09	1.56659	0	Medtr1g047720	MT0002_11731	0.466114	1	0.694058	1	0.245448	1	0.027411	1	0.349186	1	0.379667	1	0.211874	1	-0.0608661	1
PsCam010956	GO:0055085	GO:0006810		ATMRP4,EST3,MRP4,ABCC4; multidrug resistance-associated protein 4	1.56033	1.56033	0.456961	0.902296	2.3436e-11	1.18949	0	1.49173	0	0.70975	3.22584e-05	0.568967	0.120242	0.456961	1	1.34893	0	1.56033	0
PsCam044660	GO:0030001			Heavy metal transport/detoxification superfamily protein	1.55754	1.55754	-1.43372	-1.43372	0	-1.19966	0	0.982626	7.61415e-10	0.23405	1	-0.500507	1	-0.419776	1	1.55754	0	0.849504	5.92889e-08
PsCam050653	GO:0006865	GO:0055085	GO:0006810	Amino acid permease family protein	1.5568	1.5568	-0.729248	-0.729248	2.27527e-06	-0.492593	1	0.60876	0.0687332	-0.259718	1	-0.719329	0.000219755	-0.600308	0.0181931	1.5568	0	-0.00461674	1	Medtr8g085630	MT0009_00051	0.684668	1	1.33471	4.08429e-10	-0.0731534	1	-0.696082	0.932653	-0.147014	1	0.73702	1	0.510704	1	-0.52417	1
PsCam049712	GO:0006810			CUE1,PPT,ARAPPT; Glucose-6-phosphate/phosphate translocator-related	1.55558	1.55558	-0.472095	-0.133418	1	0.468805	1	1.55558	0	-0.313072	1	-0.326255	1	-0.472095	1	0.452167	1	0.080883	1
PsCam049644	GO:0055085			CAX1,ATCAX1,RCI4; cation exchanger 1	1.54527	1.54527	-0.700546	0.733326	1.78722e-06	-0.287642	1	1.07425	0	1.44461	0	0.953573	7.53948e-10	-0.700546	0.000200962	0.612514	0.0084682	1.54527	0
PsCam009771	GO:0055085	GO:0006810		TMP-C,PIP1;4,PIP1E; plasma membrane intrinsic protein 1;4	1.50132	1.50132	0.170337	0.448719	1	0.432319	1	1.50132	0	0.723516	1.51699e-05	0.391553	1	0.170337	1	1.3268	0	1.12013	0	Medtr5g082070	MT0010_10224	0.743016	1	0.926713	0.00436717	0.621425	1	0.421499	1	-0.261953	1	0.170471	1	0.525232	1	0.382619	1
PsCam024668	GO:0055085	GO:0006810		Major facilitator superfamily protein	1.49446	1.49446	0.0444571	0.580406	0.0063504	0.0444571	1	1.38175	0	0.765704	1.37852e-06	0.568249	0.123511	0.396623	1	1.49446	0	1.10485	0	Medtr7g094430	MT0011_10018	0.769131	1	0.93736	0.00307381	-0.42742	1	-0.267118	1	0.220676	1	0.658467	1	0.239446	1	0.174704	1
PsCam009589	GO:0008272	GO:0055085	GO:0006810	SULTR3;4; sulfate transporter 3;4	1.46782	1.46782	-0.0407966	0.378181	1	0.165399	1	1.46782	0	0.430384	1	0.128968	1	-0.0407966	1	1.39316	0	0.448102	1	Medtr2g102243	MT0016_00159	0.123596	1	0.0124917	1	0.614279	1	-0.168489	1	0.0157958	1	0.0198321	1	0.219803	1	-0.172497	1
PsCam059637	GO:0030001			Heavy metal transport/detoxification superfamily protein	1.46439	1.46439	-1.28456	-1.28456	0	-0.984026	1.55461e-10	1.22623	0	0.171624	1	-0.522619	0.636904	-0.471523	1	1.46439	0	0.831329	1.73017e-07
PsCam037007	GO:0055085			MATE efflux family protein	1.43083	1.43083	-0.470426	0.692079	1.93705e-05	0.839243	7.34338e-07	1.43083	0	0.204934	1	-0.127183	1	-0.470426	1	1.34725	0	0.846494	7.08985e-08
PsCam038178	GO:0055085			PIN5; Auxin efflux carrier family protein	1.42548	1.42548	0.286475	0.286475	1	0.654421	0.00554901	0.957621	3.33999e-09	1.42548	0	0.542567	0.315759	1.24823	0	0.606827	0.0109163	0.661883	0.00128837	Medtr7g079720	MT0011_10721	0.595678	1	0.627774	1	-0.768425	1	-0.264041	1	0.724948	1	0.946512	0.00261076	0.908123	0.0989082	-0.265533	1
PsCam043015	GO:0030001	GO:0006829	GO:0055085	ZIP5; zinc transporter 5 precursor	1.41522	1.41522	-0.824016	-0.824016	5.95275e-09	-0.640092	0.0101607	0.421698	1	1.22984	0	1.41163	0	1.27554	0	-0.112251	1	1.41522	0
PsCam013017	GO:0055085	GO:0006810		ATMRP14,MRP14,ABCC10; multidrug resistance-associated protein 14	1.40424	1.40424	-0.855727	-0.673994	5.28338e-05	-0.855727	2.98981e-07	1.18739	0	1.40424	0	-0.384637	1	0.0897841	1	0.508872	0.612229	0.762668	8.09136e-06
PsCam004305	GO:0030001			Heavy metal transport/detoxification superfamily protein	1.40294	1.40294	-0.527696	-0.499597	0.23113	-0.527696	0.757708	1.04489	1.91953e-11	1.00349	0	-0.338955	1	-0.377936	1	1.40294	0	0.966371	3.52448e-11	Medtr5g083710	MT0010_10295	0.0657306	1	-0.593514	1	0.0849654	1	0.171737	1	0.0821852	1	-0.182323	1	0.97644	0.0146581	0.750262	1
PsCam051842	GO:0006869			Bifunctional inhibitor/lipid-transfer protein/seed storage 2S albumin superfamily protein	1.38604	1.38604	-0.520709	0.212026	1	0.400507	1	1.38604	0	-0.138485	1	-0.520709	0.680325	-0.486909	1	0.362562	1	0.190088	1	Medtr5g070360	MT0008_10742	-0.155218	1	-0.401372	1	0.0465691	1	-0.0396974	1	-0.0707871	1	-0.182322	1	0.0800728	1	0.0112832	1
PsCam003609	GO:0006869			LTP2,LP2,cdf3; lipid transfer protein 2	1.37726	1.37726	-0.998607	-0.928786	5.859e-12	-0.386588	1	1.37726	0	0.316384	1	-0.998607	4.53193e-11	-0.770871	5.76413e-06	0.879283	4.64657e-09	0.704509	0.000163989
PsCam004683	GO:0055085			MATE efflux family protein	1.37439	1.433	-0.574781	-0.137298	1	-0.574781	0.136625	1.24654	0	1.37439	0	1.06543	0	1.433	0	1.10667	0	1.07526	0	Medtr2g097900	MT0016_00361	0.332759	1	0.96386	0.00126154	0.774512	0.867711	0.38159	1	0.739037	1	1.22234	7.8903e-08	0.753237	1	0.0484104	1
PsCam042625	GO:0055085			ATOPT6,OPT6; oligopeptide transporter 1	1.36612	1.36612	-0.687298	-0.491046	0.328392	-0.687298	0.00132096	1.29755	0	1.14367	0	-0.633441	0.00953053	-0.104301	1	1.36612	0	1.0303	0
PsCam059691	GO:0006820			ATBOR4,BOR4; HCO3- transporter family	1.34632	1.34632	-1.38021	-1.283	0	-1.38021	0	0.0164795	1	0.38771	1	0.14337	1	0.152287	1	1.34632	0	0.301195	1
PsCam033335	GO:0055085	GO:0006810		STP14; sugar transporter 14	1.34512	1.34512	-1.40278	-0.883045	1.05462e-10	-1.40278	0	0.321175	1	1.34512	0	0.0598848	1	0.367172	1	0.562394	0.073544	0.649674	0.00227362	Medtr8g102860	MT0009_10839	-0.996052	0.00594878	-0.224972	1	-0.0332801	1	-0.392773	1	-0.358399	1	-0.0571225	1	-0.250962	1	0.110333	1
PsCam034068	GO:0055085			MATE efflux family protein	1.34452	1.34452	-0.59157	0.16591	1	0.156155	1	1.01367	1.15172e-10	1.25518	0	-0.59157	0.0508795	-0.429045	1	1.1286	0	1.34452	0	Medtr7g087410	MT0011_10355	-0.252606	1	0.981629	0.000685269	0.256638	1	-1.03225	6.1137e-06	0.0977888	1	0.20289	1	-1.18827	1.72556e-05	-1.35092	1.46825e-06
PsCam043552	GO:0055085	GO:0006810		GAMMA-TIP,TIP1;1,GAMMA-TIP1; gamma tonoplast intrinsic protein	1.34051	1.34051	-0.925905	-0.740033	1.19803e-06	-0.925905	5.39928e-09	1.10494	0	1.34051	0	-0.210024	1	-0.302243	1	0.399945	1	0.397724	1	Medtr4g063090	MT0003_00519	-0.0912278	1	0.290182	1	0.0680991	1	0.0647391	1	-0.0666329	1	0.0402921	1	0.121162	1	0.164259	1
PsCam025114	GO:0006869			Bifunctional inhibitor/lipid-transfer protein/seed storage 2S albumin superfamily protein	1.32322	1.53573	-1.01037	-1.01037	0	-0.532912	0.630889	1.32322	0	1.16529	0	0.829409	9.05528e-07	1.53573	0	0.877161	5.31347e-09	0.797814	1.17616e-06
PsCam057779	GO:0055085			ZIFL1; zinc induced facilitator-like 1	1.31213	1.31213	0.578583	1.21043	0	0.960558	6.63699e-10	1.02496	5.7586e-11	0.578583	0.0214029	1.14363	0	0.836437	1.57094e-07	1.31213	0	1.27479	0
PsCam004814	GO:0006865	GO:0055085	GO:0006810	CAT5; cationic amino acid transporter 5	1.30724	1.77784	-0.807742	1.16189	0	1.15711	0	-0.807742	1.11114e-05	0.746094	4.2716e-06	1.77784	0	1.75028	0	0.168965	1	1.30724	0	Medtr2g035430	MT0101_00051	-0.105755	1	1.40775	1.70179e-11	0.859328	0.0835915	-0.210491	1	-0.187639	1	0.716985	1	0.397448	1	0.441697	1
PsCam042684	GO:0006865	GO:0055085	GO:0006810	CAT2; cationic amino acid transporter 2	1.30547	1.58593	0.432477	0.432477	1	0.510075	1	1.30547	0	0.861643	3.63326e-09	1.36683	0	1.58593	0	1.2156	0	0.830952	1.76866e-07	Medtr7g086610	MT0011_10386	-0.205403	1	0.197119	1	0.394641	1	-0.0374567	1	-0.161912	1	0.252624	1	0.163831	1	-0.193332	1
PsCam056649	GO:0030001			Heavy metal transport/detoxification superfamily protein	1.29906	1.29906	-1.39475	-1.39475	0	-1.2431	0	1.29906	0	0.108485	1	-0.122723	1	-0.249602	1	1.11483	0	0.716914	8.7974e-05
PsCam010823	GO:0055085			ZIFL1; zinc induced facilitator-like 1	1.28851	1.28851	0.654503	1.27253	0	0.706221	0.000561165	0.894769	1.17738e-07	0.654503	0.000579833	1.16634	0	0.857016	4.78474e-08	1.28851	0	1.16622	0
PsCam036340	GO:0055085			ATCHX15,CHX15; cation/hydrogen exchanger 15	1.28379	1.28379	-0.0329876	0.134352	1	0.209929	1	1.28379	0	0.182917	1	-0.0329876	1	0.0280729	1	0.596418	0.0172749	0.260033	1	Medtr3g031170	MT0013_00229	0.0964523	1	-0.114401	1	-0.041296	1	0.00783591	1	-0.0499658	1	-0.0211178	1	0.145494	1	0.112107	1
PsCam000384	GO:0055085	GO:0006810		ABC transporter family protein	1.28003	1.28003	-1.1004	-0.0715317	1	-1.1004	0	0.526716	1	1.28003	0	0.140404	1	0.106994	1	0.877989	5.04526e-09	0.64333	0.00304229
PsCam037253	GO:0055085			Major facilitator superfamily protein	1.27103	1.27103	0.114755	0.443966	1	0.605705	0.0412269	1.03215	3.83907e-11	1.00765	0	0.329587	1	0.114755	1	0.812124	2.78446e-07	1.27103	0
PsCam044268	GO:0055085			Major facilitator superfamily protein	1.26857	1.26857	-0.20357	-0.20357	1	-0.101912	1	1.26857	0	0.65807	0.000484387	0.301046	1	0.251621	1	1.02276	0	1.1066	0	Medtr8g090270	MT0009_10308	-0.62759	1	-0.636592	1	-0.558031	1	-0.721676	0.438159	-0.120194	1	-0.24285	1	-0.538795	1	-0.412499	1
PsCam025000	GO:0030001			Heavy metal transport/detoxification superfamily protein	1.26713	1.26713	-0.93979	-0.93979	0	-0.73895	0.000121209	0.868037	4.99021e-07	0.213566	1	-0.0468303	1	-0.0198979	1	1.26713	0	0.803141	8.71704e-07
PsCam004826	GO:0055085			ZIFL1; zinc induced facilitator-like 1	1.2602	1.2602	0.530782	1.23722	0	0.775881	1.98702e-05	0.979076	9.40572e-10	0.530782	0.167669	1.24976	0	0.968985	4.42417e-11	1.2602	0	1.16981	0
PsCam023136	GO:0055085	GO:0006810		Major facilitator superfamily protein	1.24889	1.24889	0.190582	0.291344	1	0.190582	1	0.725756	0.000536483	0.598894	0.00849109	0.609012	0.0256527	0.583886	0.0357711	1.14115	0	1.24889	0	Medtr4g077740	MT0003_01181	-0.298536	1	-0.130982	1	0.362802	1	0.183096	1	0.047779	1	-0.0167601	1	0.215939	1	0.410254	1
PsCam035773	GO:0008272	GO:0055085	GO:0006810	AST68,SULTR2;1; slufate transporter 2;1	1.24645	1.24645	-1.61113	-1.12896	0	-1.61113	0	0.715858	0.000834187	1.24645	0	0.990206	7.82787e-11	0.721861	7.08674e-05	0.637162	0.00274626	0.745548	2.0089e-05	Medtr5g061860	MT0008_10375	-0.0700122	1	-0.148193	1	0.312629	1	0.00753515	1	-0.0551711	1	0.002333	1	-0.108283	1	-0.103709	1
PsCam017095	GO:0055085	GO:0006810		ATMRP14,MRP14,ABCC10; multidrug resistance-associated protein 14	1.23864	1.23864	-0.344579	-0.0510286	1	-0.344579	1	0.603275	0.084625	1.23864	0	0.396025	1	0.595925	0.0218285	0.276148	1	0.62898	0.00582084
PsCam049618	GO:0055085	GO:0006810		ATPLT5,PMT5,ATPMT5; polyol/monosaccharide transporter 5	1.23322	1.23322	0.167178	0.641149	0.000306366	0.167178	1	0.346427	1	1.20914	0	0.910685	9.73128e-09	1.0517	0	0.817884	1.98447e-07	1.23322	0
PsCam012934	GO:0006865	GO:0055085	GO:0006810	BAT1; bidirectional amino acid transporter 1	1.23312	1.23312	-0.161348	0.0113169	1	0.245228	1	0.938596	1.00712e-08	0.982187	0	-0.0611566	1	-0.161348	1	0.598575	0.0157168	1.23312	0	Medtr3g096760	MT0007_00436	0.138506	1	0.0375257	1	0.0469733	1	0.396626	1	-0.103007	1	0.0429454	1	0.102507	1	0.50682	1
PsCam005538	GO:0030001			Heavy metal transport/detoxification superfamily protein	1.23305	1.23305	-1.32753	-1.32753	0	-1.06073	0	1.01613	9.59767e-11	0.263075	1	-0.454769	1	-0.460491	1	1.23305	0	0.830977	1.76605e-07
PsCam015415	GO:0006810			GAMMA-TIP,TIP1;1,GAMMA-TIP1; gamma tonoplast intrinsic protein	1.23237	1.23237	-1.83318	-0.201561	1	-0.321295	1	1.23237	0	0.327012	1	-1.37233	0	-1.83318	0	0.0920762	1	-0.0201049	1	Medtr7g103030	MT0031_10239	-0.923277	0.0492583	-1.66049	0	0.219531	1	0.720542	0.453312	-0.942664	0.00226175	-2.28631	0	-0.937418	0.0443146	0.674257	1
PsCam046651	GO:0055085	GO:0006810		NIP1;2,NLM2,ATNLM2; NOD26-like intrinsic protein 1;2	1.22991	1.22991	-2.32198	-0.38773	1	-0.100345	1	0.0426321	1	0.651195	0.000684494	-2.32198	0	-2.12973	0	-0.0853881	1	1.22991	0	Medtr8g087710	MT0009_00137	-0.175607	1	0.223262	1	-0.0894674	1	-0.0554761	1	-0.180005	1	-0.110437	1	0.0232342	1	0.23797	1
PsCam005823	GO:0006869			Bifunctional inhibitor/lipid-transfer protein/seed storage 2S albumin superfamily protein	1.22789	2.8683	-0.0644877	0.769459	1.98814e-07	0.747412	8.06883e-05	-0.0644877	1	0.124877	1	2.8683	0	2.38957	0	0.563094	0.0714423	1.22789	0	Medtr3g467100	MT0013_10144	-0.777449	1	-1.32868	5.44573e-10	0.271025	1	0.911659	0.000731538	1.01412	0.000185679	0.480659	1	-0.460826	1	0.47409	1
PsCam042907	GO:0055085	GO:0006810		ATPLT5,PMT5,ATPMT5; polyol/monosaccharide transporter 5	1.21882	1.21882	-1.14453	-1.14453	0	-0.996877	6.5772e-11	0.262002	1	0.604029	0.00668947	-0.491171	1	-0.166898	1	1.21882	0	1.032	0	Medtr4g069500	MT0003_00799	-0.173317	1	0.0601197	1	0.356343	1	0.22739	1	0.0136254	1	0.187482	1	0.066834	1	0.228436	1
PsCam000300	GO:0055085			Major facilitator superfamily protein	1.21548	1.60708	-0.404962	-0.292279	1	-0.404962	1	0.91717	3.39822e-08	1.21548	0	1.32376	0	1.60708	0	0.965221	1.44979e-11	1.05205	0
PsCam048990	GO:0055085			ATOPT3,OPT3; oligopeptide transporter	1.20851	1.20851	-0.797299	-0.302656	1	-0.797299	6.69983e-06	0.600117	0.0953168	1.20851	0	0.749251	5.31609e-05	0.470141	1	0.693556	0.00017848	0.935074	2.81959e-10	Medtr4g133968	MT0001_10067	-0.900417	0.0927707	-0.298319	1	0.108459	1	0.278215	1	0.0263283	1	0.427894	1	0.266863	1	0.593777	1
PsCam001651	GO:0055085	GO:0006810		NIP1;2,NLM2,ATNLM2; NOD26-like intrinsic protein 1;2	1.20802	1.20802	-2.39877	-0.466674	0.866772	-0.0627058	1	-0.0663893	1	0.547958	0.0815531	-2.39877	0	-2.21575	0	-0.0680013	1	1.20802	0	Medtr8g087710	MT0009_00137	-0.175607	1	0.223262	1	-0.0894674	1	-0.0554761	1	-0.180005	1	-0.110437	1	0.0232342	1	0.23797	1
PsCam007109	GO:0055085	GO:0006810		ADNT1; adenine nucleotide transporter 1	1.19852	1.19852	-0.500758	0.030321	1	0.25489	1	1.19852	0	0.336004	1	-0.443282	1	-0.500758	0.839896	0.808965	3.34973e-07	0.330857	1
PsCam039080	GO:0006810			emp24/gp25L/p24 family/GOLD family protein	1.19682	1.19682	-0.00756175	0.382631	1	0.522669	0.902615	1.19682	0	-0.00756175	1	0.454901	1	0.24511	1	0.278548	1	0.74805	1.76099e-05	Medtr4g082315	MT0003_01367	-0.291287	1	-0.582685	1	-0.104894	1	0.285737	1	0.203628	1	-0.124957	1	-0.0958953	1	0.472635	1
PsCam024780	GO:0006865	GO:0055085	GO:0006810	AAT1,CAT1; amino acid transporter 1	1.1955	1.1955	-0.572801	-0.572801	0.00909866	-0.569067	0.169403	1.08973	0	1.1955	0	0.895209	2.38091e-08	0.980682	2.21209e-11	0.598125	0.0160303	1.15932	0	Medtr1g030660	MT0002_01011	-0.156776	1	0.111766	1	0.0190048	1	0.150692	1	-0.00847481	1	-0.346045	1	0.0595771	1	0.139354	1
PsCam049608	GO:0055085	GO:0006810		ATPT2,PHT1;4; phosphate transporter 1;4	1.19497	1.19497	-0.637572	-0.637572	0.000369141	-0.62476	0.0191417	1.19497	0	0.493584	0.742672	0.952461	8.07507e-10	0.85508	5.35723e-08	1.11033	0	0.664775	0.00112452
PsCam044226	GO:0055085			MATE efflux family protein	1.19346	1.19346	0.560194	0.682626	3.28317e-05	0.560194	0.23563	1.19346	0	0.96576	0	1.15055	0	1.13166	0	1.1122	0	1.11803	0	Medtr1g108840	MT0029_00032	0.467748	1	1.3741	6.80716e-11	0.344824	1	-0.833981	0.011828	1.3032	1.27209e-09	2.10246	0	0.488346	1	-0.257504	1
PsCam045427	GO:0055085	GO:0006810		Major facilitator superfamily protein	1.19293	1.19293	-1.24166	-0.921623	5.859e-12	-1.24166	0	0.372731	1	0.854312	5.85586e-09	-1.18465	0	-1.07513	0	1.19293	0	0.56471	0.0899505
PsCam020886	GO:0006865	GO:0055085	GO:0006810	AAT1,CAT1; amino acid transporter 1	1.19189	1.19189	0.186396	0.186396	1	0.528283	0.742324	0.299501	1	0.994038	0	0.724844	0.000169871	0.71131	0.000119157	0.292317	1	1.19189	0	Medtr1g030660	MT0002_01011	-0.156776	1	0.111766	1	0.0190048	1	0.150692	1	-0.00847481	1	-0.346045	1	0.0595771	1	0.139354	1
PsCam040417	GO:0055085			YSL3; YELLOW STRIPE like 3	1.1899	1.1899	-1.21798	-0.630444	0.000533598	-0.685828	0.00141052	-0.908044	5.65815e-08	0.876245	1.38605e-09	0.964584	3.83154e-10	-0.237338	1	-1.21798	0	1.1899	0
PsCam042215	GO:0055085			MATE efflux family protein	1.18551	1.18551	-0.383222	-0.382201	1	-0.383222	1	0.521853	1	0.857008	4.91269e-09	-0.365289	1	-0.312204	1	0.483066	1	1.18551	0	Medtr4g048000	MT0092_00070	-0.32732	1	0.0736074	1	-0.410254	1	-0.441081	1	1.04914	5.11955e-05	1.30261	2.37214e-09	0.186327	1	-0.248242	1
PsCam013851	GO:0006810			SNARE-like superfamily protein	1.18401	1.18401	-0.201985	0.0235875	1	0.0549701	1	1.18401	0	-0.0446593	1	0.303831	1	-0.201985	1	0.0499132	1	0.631696	0.0051537
PsCam006656	GO:0055085	GO:0006810		ATDUR3,DUR3; solute:sodium symporters;urea transmembrane transporters	1.16971	1.16971	-0.958266	-0.958266	0	-0.659108	0.00454051	0.376552	1	1.16971	0	0.146683	1	0.468389	1	0.58253	0.031504	1.0469	0	Medtr5g026640	MT0005_01080	1.21016	4.94043e-06	3.5073	0	1.84402	0	-0.521545	1	0.865001	0.0281458	2.75807	0	1.68666	0	0.0648837	1
PsCam037828	GO:0055085	GO:0006810		PNC1; peroxisomal adenine nucleotide carrier 1	1.16853	1.16853	-0.246237	0.655604	0.000142809	0.624571	0.0192905	1.118	0	-0.246237	1	0.225395	1	0.126517	1	1.16853	0	0.665511	0.00108619
PsCam035259	GO:0006810			ATGLR2.7,GLR2.7; glutamate receptor 2.7	1.15506	1.46835	-2.06746	-1.25688	0	-2.06746	0	-1.56502	0	1.15506	0	1.46835	0	1.33392	0	-0.310317	1	0.517843	0.55727	Medtr2g015270	MT0023_00049	-0.850554	0.350644	0.434207	1	2.1591	0	1.94538	0	-0.180458	1	1.28917	4.32368e-09	1.77728	0	0.351723	1
PsCam016752	GO:0006865	GO:0055085	GO:0006810	AAT1,CAT1; amino acid transporter 1	1.15028	1.15028	-0.595395	-0.595395	0.00308592	-0.413502	1	0.763126	9.62234e-05	1.14407	0	0.610491	0.0241847	0.817772	4.50841e-07	0.574874	0.0436278	1.15028	0	Medtr1g030660	MT0002_01011	-0.156776	1	0.111766	1	0.0190048	1	0.150692	1	-0.00847481	1	-0.346045	1	0.0595771	1	0.139354	1
PsCam045713	GO:0055085			MATE efflux family protein	1.14671	1.40746	0.653289	0.656572	0.00013561	0.653289	0.00582337	1.14671	0	0.960799	0	1.30927	0	1.40746	0	1.072	0	1.0625	0	Medtr1g108840	MT0029_00032	0.467748	1	1.3741	6.80716e-11	0.344824	1	-0.833981	0.011828	1.3032	1.27209e-09	2.10246	0	0.488346	1	-0.257504	1
PsCam048531	GO:0030001			Heavy metal transport/detoxification superfamily protein	1.14423	1.14423	-0.821853	-0.545736	0.0315574	-0.821853	1.86084e-06	1.14423	0	0.2863	1	-0.148198	1	-0.385123	1	0.927973	1.95721e-10	0.427564	1	Medtr4g133900	MT0001_00050	0.331838	1	0.252059	1	-0.251614	1	-0.366329	1	0.794521	0.232676	0.985862	0.000690331	0.479636	1	-0.263694	1
PsCam050966	GO:0006829	GO:0030001	GO:0055085	ZIP6,ATZIP6; ZIP metal ion transporter family	1.13362	1.13362	-0.382838	-0.239069	1	-0.382838	1	1.13362	0	0.642471	0.00105625	-0.142466	1	-0.0978204	1	0.939585	8.69872e-11	0.733574	3.75031e-05	Medtr5g071990	MT0008_10830	0.170705	1	1.12968	2.81188e-06	0.866427	0.0680273	-0.536005	1	1.43614	0	2.44244	0	0.812791	1	-0.336274	1
PsCam044532	GO:0030001			Heavy metal transport/detoxification superfamily protein	1.1269	1.1269	-0.116044	-0.116044	1	-0.106551	1	0.993041	4.03102e-10	0.0909382	1	0.113462	1	-0.0548138	1	1.1269	0	0.721395	7.00751e-05
PsCam023243	GO:0055085			ZIFL1; zinc induced facilitator-like 1	1.12571	1.12571	-0.0586722	0.382284	1	-0.0586722	1	0.211695	1	1.12571	0	0.66811	0.0021967	0.729444	4.85606e-05	0.347391	1	0.809559	6.06063e-07
PsCam044117	GO:0055085	GO:0006810		ALS1,ATTAP2,TAP2; transporter associated with antigen processing protein 2	1.12232	2.15058	-0.281135	0.230053	1	-0.281135	1	0.529491	1	1.12232	0	2.07074	0	2.15058	0	0.757242	6.25833e-06	0.963191	4.22938e-11	Medtr4g109720	MT0001_01079	-0.511282	1	-0.0783558	1	0.14585	1	-0.132916	1	0.041331	1	0.466152	1	0.176009	1	0.139891	1
PsCam003714	GO:0006810			ATGLR2.8,GLR2.8; glutamate receptor 2.8	1.12187	1.12187	-0.743231	-0.743231	9.88789e-07	-0.528009	0.74948	0.662867	0.00804385	1.04657	0	-0.402664	1	-0.245774	1	0.341267	1	1.12187	0
PsCam038393	GO:0006829	GO:0030001	GO:0055085	ZIP1; zinc transporter 1 precursor	1.12173	2.15521	0.309386	1.0742	0	1.04084	5.97927e-12	0.477484	1	0.400246	1	2.15521	0	1.56804	0	0.309386	1	1.12173	0	Medtr2g064310	MT0084_00013	0.783196	1	1.48506	0	0.0777696	1	-0.292513	1	0.998131	0.000329785	1.71417	0	0.352964	1	-0.32516	1
PsCam060204	GO:0055085			ZIFL1; zinc induced facilitator-like 1	1.1203	1.1203	-0.268701	1.02115	0	0.495011	1	1.1203	0	0.364102	1	-0.199816	1	-0.268701	1	0.921377	3.04455e-10	0.814526	4.5659e-07
PsCam042708	GO:0006813			KCO6,ATTPK3,ATKCO6,TPK3; Ca2+ activated outward rectifying K+ channel 6	1.10251	1.10251	-0.422117	-0.297993	1	-0.422117	1	0.567747	0.312138	0.236744	1	-0.0195569	1	0.0159547	1	1.10251	0	0.15698	1	Medtr4g094582	MT0001_11738	0.448884	1	0.674916	1	0.522199	1	0.101812	1	0.148545	1	0.168933	1	0.238276	1	0.248918	1
PsCam042874	GO:0055085			Major facilitator superfamily protein	1.08639	1.30806	-0.696419	-0.696419	1.51684e-05	-0.628634	0.0163336	-0.225191	1	0.672375	0.000233334	1.30806	0	1.29768	0	0.26043	1	1.08639	0	Medtr1g111550	MT0029_00138	-0.353454	1	0.473774	1	-0.475839	1	-1.25807	1.65925e-10	-1.37149	5.53084e-11	0.185004	1	0.299825	1	-1.17742	0.00038337
PsCam043228	GO:0006810			Nucleoside transporter family protein	1.07582	1.07582	-0.878046	-0.633902	0.000446478	-0.878046	8.62211e-08	1.07582	0	0.721411	1.70398e-05	0.15269	1	-0.0481881	1	0.819181	1.83804e-07	0.43196	1	Medtr4g114710	MT0001_00942	-0.638079	1	-0.132547	1	1.16855	2.433e-06	-0.363159	1	-0.200507	1	-0.157842	1	0.328653	1	-0.319425	1
PsCam038441	GO:0055085			Auxin efflux carrier family protein	1.07535	1.28238	0.0409553	1.28238	0	1.21963	0	0.0409553	1	0.300211	1	0.421869	1	0.0900723	1	0.617944	0.00663132	1.07535	0	Medtr8g072560	MT0020_10078	-0.632185	1	-0.144753	1	0.292387	1	-0.0779205	1	-0.187205	1	0.0757179	1	-0.329887	1	-0.421549	1
PsCam044086	GO:0008272	GO:0055085	GO:0006810	SULTR3;5; sulfate transporter 3;5	1.04564	1.04564	-0.520276	-0.38563	1	-0.520276	0.980516	0.176072	1	0.363543	1	-0.213936	1	-0.190519	1	0.282837	1	1.04564	0	Medtr6g086170	MT0024_10162	-0.647337	1	-0.59814	1	-0.275861	1	0.0515603	1	-0.403754	1	-0.324039	1	-0.178787	1	0.168178	1
PsCam050022	GO:0055085			SUC2,SUT1,ATSUC2; sucrose-proton symporter 2	1.0456	1.75558	-0.757246	-0.757246	4.22399e-07	-0.611876	0.0322351	0.561304	0.392417	0.703823	4.4448e-05	1.6832	0	1.75558	0	0.345507	1	1.0456	0
PsCam025631	GO:0006820			BOR1; HCO3- transporter family	1.03499	1.47912	-0.716392	-0.0879014	1	-0.716392	0.000350999	0.576302	0.229479	1.03499	0	1.47912	0	1.4433	0	0.455348	1	0.241783	1	Medtr3g077670	MT0006_00549	-0.775589	1	-1.19289	2.15055e-07	-0.500618	1	0.526544	1	0.359141	1	-0.109445	1	-0.574392	1	-0.3828	1
PsCam016869	GO:0055085	GO:0006810		MOT1; molybdate transporter 1	1.03486	1.03486	-0.846147	-0.729527	2.23816e-06	-0.817846	2.29934e-06	0.950903	4.946e-09	1.03486	0	-0.846147	3.68058e-07	-0.674601	0.00068672	0.266906	1	-0.0196311	1	Medtr1g010210	MT0002_00175	-1.58658	0	-1.02362	0.000155336	-0.22245	1	-0.267986	1	-0.5645	1	-0.543544	1	-0.573048	1	-0.422166	1
PsCam046358	GO:0030001	GO:0055085		ZIP1; zinc transporter 1 precursor	1.02202	1.22083	-0.754232	-0.754232	5.07841e-07	-0.734412	0.000150491	0.195154	1	0.843283	1.1925e-08	1.20118	0	1.22083	0	-0.169804	1	1.02202	0
PsCam037919	GO:0055085			CAX3,ATHCX1,CAX1-LIKE,ATCAX3; cation exchanger 3	1.02045	1.02045	-0.818474	0.609588	0.00153349	-0.0300833	1	0.634849	0.0249541	1.00176	0	0.353668	1	-0.818474	4.33498e-07	0.278719	1	1.02045	0	Medtr7g068380	MT0026_10085	-0.354594	1	-0.246613	1	-0.147697	1	-0.723314	0.417115	0.636671	1	0.621175	1	-0.474713	1	-0.112687	1
PsCam034480	GO:0006813			KUP6; K+ uptake permease 6	1.00871	1.00871	-0.279862	0.429098	1	-0.0449103	1	0.217569	1	-0.279862	1	0.779509	1.19699e-05	0.980685	2.21209e-11	1.00871	0	-0.163741	1	Medtr8g107510	MT0009_01051	-0.185148	1	-0.0756612	1	0.104779	1	0.0525265	1	-0.021507	1	-0.219477	1	0.116002	1	0.0522308	1
PsCam025483	GO:0006810			NRAMP6,ATNRAMP6; NRAMP metal ion transporter 6	1.00729	1.00729	-1.0989	-1.0989	0	-0.783854	1.33011e-05	1.00729	1.72758e-10	0.812208	8.43031e-08	0.257747	1	0.284591	1	0.97288	7.24894e-12	0.93563	2.7491e-10	Medtr2g104990	MT0016_00040	0.821448	0.737709	1.49847	0	0.17048	1	-0.895018	0.00135431	1.99366	0	2.70517	0	0.785781	1	-1.09927	0.00370613
PsCam042646	GO:0055085			ATOPT7,OPT7; oligopeptide transporter 7	1.00312	1.00312	0.0392411	0.0392411	1	0.498204	1	0.961913	2.59777e-09	0.947745	8.20149e-12	0.707331	0.000382284	0.838729	1.37809e-07	1.00312	0	0.762264	8.26903e-06	Medtr8g061090	MT0075_10014	-0.645775	1	0.793828	0.254801	-0.0636536	1	-0.70068	0.815798	0.823099	0.100815	1.14568	1.83476e-06	-0.56328	1	-0.0113273	1
PsCam043672	GO:0006810			ATVAMP726,VAMP726; vesicle-associated membrane protein 726	1.00254	1.36388	-0.14546	0.00304955	1	-0.14546	1	0.486017	1	0.15703	1	1.36388	0	0.78695	2.44551e-06	0.680925	0.000335548	1.00254	0	Medtr4g022570	MT0014_00680	0.368618	1	1.10574	7.18727e-06	-0.663561	1	-1.42494	0	-1.17871	3.02998e-07	0.487012	1	0.552222	1	-0.892189	0.744398
PsCam022638	GO:0006869			Bifunctional inhibitor/lipid-transfer protein/seed storage 2S albumin superfamily protein	0.997767	1.81912	-0.381402	-0.25292	1	-0.381402	1	-0.195039	1	0.997767	0	1.81912	0	1.51144	0	-0.0620429	1	0.991767	7.04897e-12	Medtr7g082640	MT0011_00600	-0.342228	1	-1.13002	2.77424e-06	-1.37374	4.42467e-10	-0.874143	0.0028884	1.37301	5.53084e-11	0.445701	1	-0.975171	0.015205	-0.52104	1
PsCam004565	GO:0055085			MATE efflux family protein	0.99393	0.99393	-0.365193	-0.312051	1	-0.365193	1	0.183525	1	0.734067	8.42926e-06	-0.178087	1	-0.155345	1	0.405554	1	0.99393	7.04897e-12	Medtr4g048000	MT0092_00070	-0.32732	1	0.0736074	1	-0.410254	1	-0.441081	1	1.04914	5.11955e-05	1.30261	2.37214e-09	0.186327	1	-0.248242	1
PsCam026867	GO:0055085			MSL3; MSCS-like 3	0.987766	1.33194	0.112604	0.263869	1	0.112604	1	0.987766	5.56665e-10	0.216591	1	1.33194	0	1.24437	0	0.641156	0.0022792	0.160707	1	Medtr3g100320	MT0007_00572	0.502472	1	0.616956	1	0.191064	1	-0.285138	1	-0.211935	1	0.220209	1	0.603185	1	-0.733254	1
PsCam048383	GO:0055085			Divalent ion symporter	0.978174	0.978174	-0.819397	-0.388395	1	-0.796887	6.84352e-06	0.00695009	1	0.978174	0	-0.819397	1.53883e-06	-0.787505	2.37349e-06	0.252234	1	0.469132	1
PsCam013827	GO:0055085			MSL10,ATMSL10; mechanosensitive channel of small conductance-like 10	0.977006	1.63847	-0.196794	1.63847	0	1.48243	0	-0.196794	1	0.319823	1	0.19751	1	0.169496	1	0.977006	7.24894e-12	0.812142	5.2316e-07
PsCam033375	GO:0055085	GO:0006810		MSS1,STP13,ATSTP13; Major facilitator superfamily protein	0.976228	0.976228	-1.15939	-1.1288	0	-1.15939	0	0.752473	0.000158356	0.395102	1	0.644732	0.00595721	0.642486	0.00295825	0.976228	7.24894e-12	0.793032	1.53657e-06	Medtr5g006070	MT0005_10076	0.0131614	1	0.173649	1	0.0468634	1	-0.1671	1	-0.0433705	1	-0.0376394	1	0.0766191	1	-0.106124	1
PsCam009677	GO:0055085	GO:0006810		AtOCT4,4-Oct; organic cation/carnitine transporter4	0.971167	0.971167	0.141509	0.553631	0.0220834	0.337637	1	0.971167	1.50364e-09	0.204781	1	0.141509	1	0.524943	0.350995	0.518408	0.425728	0.265922	1	Medtr2g081930	MT0019_10095	-1.2398	1.66934e-06	-0.10774	1	1.97445	0	0.638227	1	-0.388746	1	-0.0930308	1	0.946493	0.0343909	1.139	0.00119122
PsCam038531	GO:0055085	GO:0006810		AAC2; ADP/ATP carrier 2	0.964274	0.964274	-0.00503971	0.121812	1	0.283565	1	0.45302	1	0.527403	0.192724	-0.00503971	1	0.0198952	1	0.290295	1	0.964274	4.22938e-11	Medtr2g098070	MT0016_00354	-0.0813878	1	0.132707	1	-0.00352931	1	0.135356	1	-0.291247	1	0.104863	1	0.193288	1	0.750283	1
PsCam043738	GO:0006869			DIR1; Bifunctional inhibitor/lipid-transfer protein/seed storage 2S albumin superfamily protein	0.962766	0.962766	-1.38009	0.0634164	1	0.105813	1	0.962766	2.4698e-09	-0.0716026	1	-1.18181	0	-1.38009	0	0.28421	1	-0.132715	1	Medtr4g069220	MT0003_00791	0.0711268	1	0.121489	1	-0.0402949	1	0.0425681	1	-0.499199	1	-0.742668	1	-0.179424	1	-0.153544	1
PsCam036871	GO:0008272	GO:0055085	GO:0006810	SULTR3;4; sulfate transporter 3;4	0.958905	0.958905	-0.156233	0.247788	1	0.176652	1	0.958905	3.10325e-09	0.167512	1	-0.0205732	1	-0.156233	1	0.928792	1.88472e-10	0.300179	1	Medtr2g102243	MT0016_00159	0.123596	1	0.0124917	1	0.614279	1	-0.168489	1	0.0157958	1	0.0198321	1	0.219803	1	-0.172497	1
PsCam059432	GO:0055085	GO:0006810		ATMRP3,MRP3,ABCC3; multidrug resistance-associated protein 3	0.956517	0.956517	-0.637539	-0.197537	1	-0.637539	0.011302	0.138485	1	0.956517	8.20149e-12	0.512022	0.915656	0.697143	0.000236696	0.361409	1	0.408442	1
PsCam049304	GO:0055085			MSL2; MSCS-like 2	0.943229	0.943229	0.0259352	0.382679	1	0.0737124	1	0.943229	7.71653e-09	0.0259352	1	0.734152	0.000109542	0.659594	0.00137024	0.620944	0.00578842	0.318852	1	Medtr5g032090	MT0012_10715	0.686858	1	0.544256	1	0.472295	1	0.308665	1	0.334551	1	-0.19863	1	0.265397	1	0.724214	1
PsCam049912	GO:0006829	GO:0030001	GO:0055085	ZIP4,ATZIP4; zinc transporter 4 precursor	0.940448	1.70518	-0.649115	1.17745	0	1.07674	0	-0.649115	0.0141013	0.239117	1	1.70518	0	1.20839	0	-0.562216	0.0740901	0.940448	1.97371e-10	Medtr3g104400	MT0007_10796	0.3878	1	0.583654	1	-0.38786	1	0.21828	1	0.0598426	1	-0.173568	1	-0.626859	1	0.236154	1
PsCam014325	GO:0055085	GO:0006810		ATMRP14,MRP14,ABCC10; multidrug resistance-associated protein 14	0.93786	0.93786	-0.124839	0.0371283	1	0.00434501	1	-0.014653	1	0.93786	1.6403e-11	-0.124839	1	0.078781	1	0.157016	1	0.3676	1
PsCam011081	GO:0006810			CUE1,PPT,ARAPPT; Glucose-6-phosphate/phosphate translocator-related	0.936216	0.936216	-0.775659	-0.775659	1.35003e-07	-0.549442	0.349245	0.20748	1	0.936216	2.46045e-11	-0.0120911	1	-0.0162432	1	0.170737	1	0.406477	1
PsCam000742	GO:0006810			GPT2,ATGPT2; glucose-6-phosphate/phosphate translocator 2	0.933709	0.933709	-0.113404	-0.113404	1	0.00675395	1	0.610334	0.0647315	0.933709	2.46045e-11	0.273873	1	0.36033	1	-0.0737886	1	0.84183	9.34411e-08	Medtr2g022700	MT0068_10079	-1.11775	0.000123922	-1.07898	2.00637e-05	-0.680054	1	-0.220907	1	0.869922	0.024135	1.1148	6.1655e-06	0.199463	1	-1.137	0.00126257
PsCam045612	GO:0055085			ANTR2,PHT4;4; Major facilitator superfamily protein	0.933401	0.933401	-1.01563	-0.542245	0.0368979	-1.01563	1.79378e-11	-0.389748	1	0.933401	2.46045e-11	0.453323	1	0.519645	0.426288	-0.157296	1	0.224764	1	Medtr7g077830	MT0011_10810	-0.914963	0.0621172	-1.08381	1.66954e-05	1.15908	3.50333e-06	1.34618	0	0.562308	1	-0.470893	1	0.0554338	1	1.0783	0.00664533
PsCam051916	GO:0055085	GO:0006810		TIP2;2,DELTA-TIP2; tonoplast intrinsic protein 2;2	0.929016	0.929016	-1.55956	-1.22005	0	-1.34883	0	0.929016	1.74038e-08	0.831037	2.59987e-08	-1.55956	0	-1.00993	4.42417e-12	0.671469	0.000534402	0.243372	1
PsCam013500	GO:0006826			0	0.928283	1.05409	-0.667483	-0.0179511	1	0.94451	1.76986e-09	0.928283	1.8146e-08	-0.667483	0.000300042	0.104329	1	1.05409	0	0.8444	4.04998e-08	0.0140881	1
PsCam000042	GO:0055085	GO:0006810		ATMRP4,EST3,MRP4,ABCC4; multidrug resistance-associated protein 4	0.92713	2.04127	0.0301109	0.486121	0.401001	0.0301109	1	0.819563	6.15014e-06	0.92713	4.10074e-11	2.04127	0	2.02696	0	0.677165	0.000404048	0.469041	1	Medtr1g088680	MT0039_00141	-0.11222	1	0.529379	1	0.334437	1	0.130029	1	0.726262	1	1.37858	6.72947e-11	0.299771	1	0.21706	1
PsCam037071	GO:0055085	GO:0006810		STP4,ATSTP4; sugar transporter 4	0.921039	2.01012	-1.48283	-1.17946	0	-1.48283	0	-1.121	0	0.600799	0.00777372	1.73046	0	2.01012	0	-0.126998	1	0.921039	7.04897e-10	Medtr3g008160	MT0017_00137	-1.12411	0.000100046	-0.738962	1	0.244674	1	0.223543	1	-0.92394	0.00423173	-0.27301	1	0.258017	1	0.154486	1
PsCam053808	GO:0055085			MATE efflux family protein	0.918315	0.918315	0.158825	0.175843	1	0.359277	1	0.581837	0.187644	0.158825	1	0.918232	6.25818e-09	0.799237	1.25565e-06	0.918315	3.69696e-10	0.60788	0.01474
PsCam000536	GO:0055085			UNE2; Major facilitator superfamily protein	0.91441	0.91441	0.00565051	0.261706	1	0.165909	1	0.91441	3.9664e-08	0.00565051	1									Medtr5g063390	MT0008_00482	1.01881	0.00297842	0.890727	0.0139186	-0.356413	1	-0.473274	1	0.718403	1	0.495932	1	0.0926409	1	-0.250601	1
PsCam016753	GO:0055085	GO:0006810		ATMRP3,MRP3,ABCC3; multidrug resistance-associated protein 3	0.899842	0.899842	-0.630165	-0.122424	1	-0.630165	0.0153367	-0.209576	1	0.899842	2.87052e-10	0.248644	1	0.673926	0.000708618	0.0864182	1	0.347722	1
PsCam036305	GO:0055085			ATOPT5,OPT5; oligopeptide transporter 5	0.888518	0.888518	-0.631822	-0.284914	1	-0.429691	1	-0.241911	1	0.888518	6.0691e-10	0.218386	1	0.299844	1	-0.631822	0.00351738	-0.264593	1
PsCam046933	GO:0006869			AZI1; azelaic acid induced 1	0.881419	0.881419	-0.774698	0.263804	1	0.59112	0.07307	-0.774698	5.55887e-05	0.130527	1	0.33809	1	0.010389	1	-0.514533	0.493821	0.881419	8.5645e-09
PsCam054820	GO:0030001			RAN1,HMA7; copper-exporting ATPase / responsive-to-antagonist 1 / copper-transporting ATPase (RAN1)	0.881118	0.881118	-1.11428	-0.657986	0.000125734	-1.11428	0	0.393733	1	0.473392	1	0.102744	1	-0.397761	1	0.881118	4.13914e-09	0.32255	1	Medtr4g094695	MT0001_11693	-0.308177	1	0.233273	1	0.661554	1	-0.0100026	1	-0.702549	1	-0.303804	1	-0.0105327	1	-0.528472	1
PsCam044140	GO:0006810			SEC14 cytosolic factor family protein / phosphoglyceride transfer family protein	0.874845	0.874845	-0.81213	-0.494208	0.288575	-0.81213	3.1042e-06	0.874845	3.46841e-07	0.410305	1	-0.509287	1	-0.803407	9.99177e-07	0.789276	1.04354e-06	0.19347	1	Medtr4g033435
PsCam020943	GO:0006813	GO:0055085		KEA1,ATKEA1; K+ efflux antiporter 1	0.87358	0.87358	-0.676145	-0.269638	1	-0.331534	1	0.87358	3.7118e-07	-0.0206243	1	-0.246566	1	-0.0291039	1	0.342169	1	-0.676145	0.000655216	Medtr8g031550	MT0066_10158	0.0261867	1	0.748366	0.895516	0.498078	1	-0.188705	1	-1.24175	2.03166e-08	0.0647471	1	0.599353	1	-0.379839	1
PsCam042179	GO:0055085	GO:0006810		PGP21; P-glycoprotein 21	0.864652	0.864652	-0.260204	-0.260204	1	-0.18537	1	0.864652	5.97365e-07	0.326811	1	-0.124455	1	-0.0467567	1	0.275153	1	0.0279622	1
PsCam023193	GO:0055085	GO:0006810		PIP2F,PIP2;4; plasma membrane intrinsic protein 2;4	0.861061	0.861061	-1.3166	-0.672507	5.73128e-05	-1.3166	0	0.534796	0.981346	0.861061	3.77268e-09	-0.633701	0.0094286	-0.999774	4.42417e-12	-0.388571	1	0.0537374	1	Medtr4g059390	MT0003_00376	-0.23666	1	-0.23812	1	0.0152079	1	0.0413833	1	-0.411189	1	-0.294763	1	-0.0564004	1	-0.0517662	1
PsCam006078	GO:0006820			ATBOR4,BOR4; HCO3- transporter family	0.860595	0.860595	-1.16701	-0.914373	1.1718e-11	-1.16701	0	-0.0733213	1	0.17164	1	-0.534061	0.427134	-0.598737	0.0194239	0.860595	1.49763e-08	0.0343833	1
PsCam000904	GO:0055085			MSL10,ATMSL10; mechanosensitive channel of small conductance-like 10	0.855208	1.4749	-0.327259	1.4749	0	1.30936	0	-0.327259	1	0.339817	1	0.124288	1	0.0835923	1	0.855208	2.08914e-08	0.566492	0.0836824
PsCam012952	GO:0055085			MATE efflux family protein	0.847477	0.847477	-0.660844	-0.591438	0.00373979	-0.660844	0.00421407	0.289286	1	0.262214	1	-0.326066	1	-0.245098	1	0.847477	3.35698e-08	0.273905	1	Medtr5g010830	MT0005_00294	0.0203295	1	0.0376128	1	0.011721	1	0.0605141	1	0.0433836	1	-0.162177	1	-0.0962985	1	-0.0518444	1
PsCam024801	GO:0055085	GO:0006810		Major facilitator superfamily protein	0.839196	0.839196	-0.271371	-0.0491458	1	-0.14367	1	0.694177	0.00215053	-0.121144	1	0.212542	1	0.35479	1	0.839196	5.55341e-08	-0.271371	1	Medtr6g087910	MT0024_00211	1.34877	2.48704e-08	1.12178	3.84043e-06	0.0255321	1	-0.0535484	1	1.12829	2.38682e-06	0.983455	0.000749931	0.540963	1	0.0821077	1
PsCam026849	GO:0055085	GO:0006810		STP7; sugar transporter protein 7	0.832975	0.832975	-0.0272865	0.384574	1	0.47012	1	0.832975	3.11233e-06	0.532873	0.153758	0.0248726	1	-0.0272865	1	0.65259	0.0013286	0.76657	6.55886e-06
PsCam043244	GO:0006820	GO:0055085		VDAC1,ATVDAC1; voltage dependent anion channel 1	0.827774	0.827774	-0.269671	-0.018669	1	-0.0388728	1	0.827774	4.05818e-06	0.157499	1	-0.225387	1	-0.269671	1	0.518167	0.429687	0.211335	1	Medtr8g469150	MT0034_10062	-0.171878	1	-0.321247	1	0.364631	1	-0.00335432	1	0.345141	1	0.0317596	1	0.329718	1	0.259756	1
PsCam007087	GO:0006829	GO:0030001	GO:0055085	ZIP5; zinc transporter 5 precursor	0.82558	0.82558	0.0272477	0.0322607	1	0.196298	1	0.152767	1	0.51396	0.332723	0.802804	3.6556e-06	0.714836	0.000100241	0.0272477	1	0.82558	2.41667e-07
PsCam007305	GO:0006826			ATFER1,FER1; ferretin 1	0.823711	1.10801	-0.387479	0.205619	1	1.10801	0	0.823711	4.98755e-06	-0.387479	1	-0.160377	1	0.284599	1	0.107411	1	0.699429	0.000210999	Medtr4g014540	MT0045_10188	0.0722044	1	2.26014	0	1.66297	0	-0.300189	1	0.655068	1	2.44915	0	1.08088	0.000616291	-0.168394	1
PsCam059374	GO:0055085			Cation efflux family protein	0.821997	0.821997	0.00782097	0.00782097	1	0.0539405	1	0.821997	5.43938e-06	0.129925	1	0.305825	1	0.387635	1	0.377658	1	0.00822669	1	Medtr1g088870	MT0039_00130	0.547253	1	0.409701	1	0.509973	1	0.310323	1	0.200955	1	0.374775	1	0.524355	1	-0.223836	1
PsCam037248	GO:0006810			Sec14p-like phosphatidylinositol transfer family protein	0.81853	0.81853	-2.23347	-1.43121	0	-1.44952	0	0.512412	1	0.301883	1	-2.23347	0	-2.1014	0	0.81853	1.91017e-07	0.146585	1	Medtr2g031610	MT0018_10287	-0.396887	1	-0.49138	1	-0.0291871	1	-0.159601	1	-0.762072	0.581811	-1.06932	3.46825e-05	-0.178895	1	-0.0219557	1
PsCam051838	GO:0006810			PIP3; plasma membrane intrinsic protein 3	0.815364	0.815364	-0.803568	-0.327883	1	-0.740046	0.000115011	0.505414	1	0.815364	6.93354e-08	-0.743097	7.14982e-05	-0.803568	9.90347e-07	0.100741	1	0.176531	1
PsCam006004	GO:0055085			PDR6,ATPDR6; pleiotropic drug resistance 6	0.814658	0.814658	-0.231617	0.432466	1	-0.231617	1	0.465009	1	0.788571	3.55838e-07	0.543682	0.303395	-0.218091	1	0.295356	1	0.814658	4.53164e-07
PsCam031196	GO:0055085	GO:0006810		PIP1B,TMP-A,ATHH2,PIP1;2; plasma membrane intrinsic protein 1B	0.812198	0.812198	-1.00405	-0.3254	1	-0.661796	0.00404467	0.497412	1	0.812198	8.43523e-08	-0.905309	1.32991e-08	-1.00405	4.42417e-12	0.207309	1	0.355225	1
PsCam028891	GO:0006810			SNARE-like superfamily protein	0.810878	0.810878	-0.173113	0.0346953	1	0.237754	1	0.810878	9.50544e-06	-0.041708	1	0.0324941	1	-0.173113	1	0.0556816	1	0.446816	1
PsCam033723	GO:0055085			CLC-B,ATCLC-B; chloride channel B	0.808952	0.808952	-2.78771	0.107242	1	-2.27151	0	-0.147748	1	0.338932	1	0.0149643	1	-2.78771	0	-0.331448	1	0.808952	6.27316e-07
PsCam025051	GO:0008272	GO:0055085	GO:0006810	AST68,SULTR2;1; sulfate transporter 2;1	0.80811	2.67385	-0.448496	0.306192	1	-0.448496	1	-0.37669	1	0.80811	1.0853e-07	2.67385	0	2.46885	0	0.11393	1	0.648294	0.00242293	Medtr3g073730	MT0006_00709	-0.612782	1	-0.00573267	1	0.760333	1	0.579975	1	1.44539	0	0.871996	0.028181	-0.767113	1	0.911681	0.472087
PsCam048999	GO:0055085			NHX2,ATNHX2; sodium hydrogen exchanger 2	0.807661	1.2829	-0.00607469	0.236662	1	-0.00607469	1	0.807661	1.11565e-05	0.00511978	1	1.2829	0	1.10478	0	0.740196	1.57715e-05	0.193284	1
PsCam037860	GO:0006865	GO:0055085	GO:0006810	BAT1; bidirectional amino acid transporter 1	0.80762	0.80762	-0.438436	0.394277	1	0.010562	1	0.741463	0.000263151	0.716891	2.18479e-05	-0.236947	1	-0.438436	1	0.702491	0.000113443	0.80762	6.76581e-07
PsCam037069	GO:0006813			BTB/POZ domain with WD40/YVTN repeat-like protein	0.807145	0.807145	-0.78647	-0.725319	2.86783e-06	-0.78647	1.16501e-05	0.439327	1	0.279958	1	0.178833	1	-0.0767708	1	0.693398	0.000179906	0.807145	6.95057e-07	Medtr8g098485	MT0009_10616	-0.338111	1	-0.232102	1	-0.0217728	1	0.480671	1	1.08343	1.39253e-05	-0.238044	1	-1.33472	7.82061e-08	0.55611	1
PsCam014165	GO:0006865	GO:0055085	GO:0006810	BAT1; bidirectional amino acid transporter 1	0.806021	0.806021	-0.453709	0.274969	1	-0.0897461	1	0.663654	0.00778676	0.777913	6.72153e-07	-0.282773	1	-0.453709	1	0.574605	0.0441266	0.806021	7.40755e-07
PsCam057805	GO:0055085			Auxin efflux carrier family protein	0.805902	0.805902	-0.0700676	0.0279485	1	0.276309	1	0.805902	1.21743e-05	0.0759244	1	-0.0700676	1	0.0519303	1	0.41455	1	-0.0435722	1	Medtr8g073160	MT0020_00116	0.092015	1	0.0654833	1	-0.0402279	1	-0.142909	1	-0.329438	1	-0.121146	1	-0.0765657	1	-0.037253	1
PsCam050993	GO:0055085	GO:0006810		NIP6;1,NIP6,NLM7; NOD26-like intrinsic protein 6;1	0.803944	0.803944	-0.649583	-0.478838	0.536987	-0.649583	0.00681586	0.327071	1	0.803944	1.40122e-07	-0.0709162	1	0.374271	1	0.499786	0.860556	0.223335	1
PsCam042688	GO:0008272	GO:0055085	GO:0006810	SULTR4;1; sulfate transporter 4.1	0.802434	0.802434	-0.921311	-0.378051	1	-0.406186	1	0.4661	1	0.802434	1.53671e-07	-0.921311	5.21996e-09	-0.759143	1.06585e-05	0.433738	1	0.184676	1	Medtr7g022870	MT0035_10130	0.500134	1	0.954254	0.00174692	0.530872	1	-0.146915	1	0.611196	1	0.288277	1	-0.152267	1	0.151647	1
PsCam050254	GO:0055085	GO:0006810		RD28,PIP2;3,PIP2C; Aquaporin-like superfamily protein	0.797253	0.797253	-1.53969	-0.981252	0	-0.917952	8.64602e-09	0.797253	1.86527e-05	0.685873	0.000115539	-1.53969	0	-1.15699	0	0.0313411	1	-0.214805	1
PsCam043385	GO:0006810			ATVAMP725,VAMP725; vesicle-associated membrane protein 725	0.78605	0.78605	-1.0319	-0.585473	0.00498535	-0.288003	1	0.78605	3.22047e-05	0.0023403	1	-1.0319	4.11993e-12	-0.796428	1.46356e-06	0.280733	1	-0.0915485	1	Medtr7g058900	MT0022_10086	-0.106566	1	-0.238188	1	-0.335213	1	-0.171759	1	-0.93211	0.00322429	-1.15294	1.37332e-06	-0.407695	1	-0.23854	1
PsCam042607	GO:0006820			HCO3- transporter family	0.78195	0.78195	-1.79808	-0.410422	1	-1.79808	0	-0.9061	6.30311e-08	0.78195	5.28783e-07	0.658891	0.00326853	0.284401	1	-1.00212	0	-0.433701	1	Medtr7g110000	MT0067_10023	-1.10899	0.000166081	-1.53074	0	-0.412876	1	-0.0291478	1	0.309915	1	-0.686583	1	-1.51923	3.68723e-11	-0.442175	1
PsCam055108	GO:0006810			SNARE-like superfamily protein	0.773908	0.773908	-1.73122	-0.362579	1	-0.17115	1	0.773908	5.77252e-05	0.0780828	1	-1.66434	0	-1.73122	0	0.00526474	1	0.178176	1	Medtr8g017630
PsCam037284	GO:0055085	GO:0006810		Mitochondrial substrate carrier family protein	0.767407	0.767407	-0.123507	0.114252	1	0.0480398	1	0.767407	7.86196e-05	0.118843	1	0.0276712	1	0.00859791	1	0.40772	1	-0.123507	1	Medtr3g104600	MT0007_10804	1.26577	6.31733e-07	1.43838	0	0.508897	1	-0.0496172	1	0.984459	0.00053524	1.36006	1.68237e-10	0.66554	1	0.338296	1
PsCam059380	GO:0055085	GO:0006810		ATAMT2,AMT2;1,AMT2; ammonium transporter 2	0.764551	0.764551	-0.0575508	-0.0575508	1	0.0615717	1	0.764551	8.99769e-05	0.121185	1	0.0621549	1	0.0762904	1	0.335189	1	0.0121325	1
PsCam046193	GO:0006829	GO:0030001	GO:0055085	ZIP5; zinc transporter 5 precursor	0.761803	1.17544	-0.293836	-0.293836	1	-0.189718	1	0.242779	1	0.549905	0.075057	1.17544	0	1.02647	0	-0.18136	1	0.761803	8.476e-06
PsCam049802	GO:0055085			YSL8; YELLOW STRIPE like 8	0.759888	0.759888	-0.76654	-0.37123	1	-0.606545	0.0398748	-0.590923	0.134327	0.759888	1.93358e-06	0.440253	1	0.502659	0.785295	-0.76654	3.74837e-06	0.188148	1	Medtr6g077870	MT0052_10074	-0.800957	1	-0.0157882	1	0.356661	1	-0.188975	1	-0.294992	1	0.455335	1	-0.0360983	1	-0.187095	1
PsCam051097	GO:0006813	GO:0055085		KAB1,KV-BETA1; potassium channel beta subunit 1	0.757325	0.757325	-0.626878	-0.0113454	1	0.0352354	1	0.757325	0.000126312	0.0774245	1	-0.444728	1	-0.626878	0.00587224	0.159969	1	0.135472	1	Medtr1g047250	MT0002_11705	-0.0538773	1	0.0803229	1	0.0970091	1	0.101051	1	0.172181	1	0.182252	1	0.184315	1	0.392127	1
PsCam011136	GO:0055085	GO:0006810		ATMRP14,MRP14,ABCC10; multidrug resistance-associated protein 14	0.756538	0.756538	-0.239837	0.0866666	1	-0.239837	1	0.285141	1	0.756538	2.34702e-06	0.204632	1	0.270512	1	0.0408262	1	0.733043	3.85477e-05
PsCam000642	GO:0006810			ENT3,FUR1,ATENT3; Major facilitator superfamily protein	0.742525	0.742525	-0.126472	0.000592441	1	0.167023	1	0.742525	0.000250647	0.189593	1	-0.126472	1	0.0130076	1	0.587936	0.0249725	0.0832546	1	Medtr2g047968	MT0022_10304	-0.0391097	1	0.682646	1	1.09938	3.27062e-05	-0.500213	1	-0.134703	1	-0.171091	1	-0.0619759	1	-0.169326	1
PsCam038963	GO:0030001	GO:0055085		ZIP2; ZRT/IRT-like protein 2	0.742053	0.963806	0.3517	0.737484	1.39527e-06	0.963806	5.44114e-10	0.371544	1	0.729405	1.09392e-05	0.932166	2.74388e-09	0.633853	0.00433093	0.3517	1	0.742053	2.41277e-05	Medtr2g097580	MT0016_00379	0.119701	1	-0.173709	1	-0.00721382	1	0.226287	1	-0.179728	1	-0.101303	1	-0.165301	1	-0.100678	1
PsCam000359	GO:0006865	GO:0055085	GO:0006810	BAT1; bidirectional amino acid transporter 1	0.741264	0.741264	-0.351353	-0.234053	1	-0.351353	1	0.741264	0.000265568	0.50002	0.578164	0.202764	1	0.188896	1	0.339188	1	0.376547	1
PsCam039383	GO:0030001			ATFP6,HIPP26,FP6; farnesylated protein 6	0.740821	0.740821	-0.0576228	-0.0576228	1	0.0231957	1	0.740821	0.000271005	0.114497	1									Medtr4g073040	MT0003_00972	1.84296	0	1.27177	7.19857e-09	0.137972	1	0.923537	0.000468247	1.71067	0	0.645071	1	0.0866735	1	0.589392	1
PsCam050123	GO:0030001	GO:0055085		high-affinity nickel-transport family protein	0.739218	0.739218	-0.297685	0.454412	1	0.660027	0.00436468	0.739218	0.000291611	-0.297685	1	0.487987	1	0.175933	1	0.117001	1	0.270553	1
PsCam030896	GO:0055085			YSL6; YELLOW STRIPE like 6	0.734721	0.837283	0.0807719	0.178412	1	0.0807719	1	0.60793	0.0709388	0.521708	0.243274	0.586238	0.0624992	0.837283	1.49692e-07	0.734721	2.11323e-05	0.240302	1	Medtr7g028250	MT0085_10036	0.825131	0.672318	1.29568	2.46759e-09	0.246752	1	-0.247495	1	0.57188	1	1.14716	1.72946e-06	0.0587333	1	-0.144537	1
PsCam049426	GO:0055085			Nodulin-like / Major Facilitator Superfamily protein	0.732686	0.732686	-0.617855	-0.312867	1	-0.617855	0.0253418	0.732686	0.000392502	0.0613188	1	-0.337328	1	-0.413666	1	0.44522	1	-0.138787	1	Medtr2g100400	MT0016_10253	-1.12585	9.43518e-05	-0.368328	1	0.949009	0.00551252	0.0783026	1	-0.970667	0.000866832	-0.383445	1	0.404791	1	0.105503	1
PsCam053988	GO:0030001			Heavy metal transport/detoxification superfamily protein	0.732324	0.732324	-0.292816	-0.148593	1	-0.292816	1	0.732324	0.000398981	0.222387	1	0.533327	0.438321	0.151741	1	0.202857	1	0.504485	0.912636	Medtr6g051680	MT0087_00022	0.316672	1	0.342231	1	-0.0483688	1	-0.105985	1	0.135708	1	-0.00557192	1	0.194013	1	-0.15765	1
PsCam005243	GO:0055085	GO:0006810		STP1,ATSTP1; sugar transporter 1	0.73064	0.73064	-0.9239	-0.739101	1.26673e-06	-0.37444	1	0.73064	0.000430564	0.114779	1	-0.9239	4.48249e-09	-0.598681	0.0194685	0.0413669	1	-0.125822	1	Medtr4g090600	MT0041_10177	0.161996	1	0.222138	1	0.375178	1	-0.0609566	1	0.143364	1	0.0638957	1	0.0629759	1	-0.0836821	1
PsCam051562	GO:0006810			ATTIL,TIL; temperature-induced lipocalin	0.730538	0.730538	-0.378504	-0.378504	1	-0.160085	1	0.730538	0.000432549	0.106021	1	-0.0304367	1	0.0106765	1	0.12355	1	-0.196235	1
PsCam042832	GO:0055085			ATCAX5,CAX5; cation exchanger 5	0.730283	0.730283	-0.568144	-0.348639	1	-0.568144	0.175358	0.15438	1	0.50766	0.427837	-0.0837283	1	-0.523049	0.376324	0.378564	1	0.730283	4.44484e-05	Medtr2g105640	MT0016_00010	0.161086	1	0.367425	1	-0.0135803	1	-0.1766	1	0.0788325	1	0.307247	1	0.0310664	1	-0.254179	1
PsCam006831	GO:0006810			0	0.728778	0.728778	-0.564457	0.440652	1	0.21143	1	0.269411	1	0.728778	1.13282e-05	-0.564457	0.142225	-0.531241	0.277953	0.434853	1	0.465273	1
PsCam029228	GO:0055085	GO:0006810		PHT1;7; phosphate transporter 1;7	0.728503	0.728503	-0.377582	-0.231124	1	-0.377582	1	0.728503	0.000474139	0.180968	1	0.426246	1	0.467536	1	0.543224	0.160667	0.349186	1
PsCam004916	GO:0055085	GO:0006810		ATMRP3,MRP3,ABCC3; multidrug resistance-associated protein 3	0.722652	0.722652	-0.217786	0.0192978	1	-0.217786	1	0.422481	1	0.722652	1.59115e-05	0.325866	1	0.32917	1	0.482349	1	0.714294	0.00010043
PsCam006811	GO:0055085	GO:0006810		MRP5; multidrug resistance-associated protein 5	0.720626	0.807173	-0.282564	0.0870952	1	-0.282564	1	0.720626	0.000674876	0.496354	0.667053	0.807173	2.91563e-06	0.580549	0.0409525	0.576385	0.0409265	0.247092	1	Medtr1g069450	MT0004_00821	0.846733	0.38713	1.20758	1.16096e-07	0.526313	1	-0.248334	1	0.254475	1	0.678813	1	0.533116	1	0.0594829	1
PsCam034278	GO:0055085	GO:0006810		ATMRP3,MRP3,ABCC3; multidrug resistance-associated protein 3	0.716783	0.716783	0.203172	0.203172	1	0.443689	1	0.488373	1	0.452932	1	0.417538	1	0.30425	1	0.459699	1	0.716783	8.85618e-05
PsCam013973	GO:0055085			YSL3; YELLOW STRIPE like 3	0.715831	0.715831	-0.913765	-0.396154	1	-0.615983	0.0273313	-0.913765	4.11228e-08	0.715831	2.31547e-05	0.188741	1	-0.484588	1	-0.75269	8.02615e-06	0.614561	0.0110185
PsCam049662	GO:0055085	GO:0006810		Mitochondrial substrate carrier family protein	0.712853	0.712853	-1.41098	-0.5514	0.0244393	-1.16952	0	0.0631844	1	0.712853	2.72451e-05	-1.41098	0	-1.21685	0	0.229438	1	-0.216976	1	Medtr7g084400	MT0011_00517	-0.678185	1	-0.564755	1	0.372205	1	0.568056	1	-0.42984	1	-0.740894	1	-0.0901329	1	0.461575	1
PsCam021445	GO:0006810			GAMMA-TIP,TIP1;1,GAMMA-TIP1; gamma tonoplast intrinsic protein	0.70972	0.70972	-1.78466	-0.416349	1	-0.605288	0.0419156	0.70972	0.00109376	0.248113	1	-1.66933	0	-1.78466	0	-0.0316678	1	-0.409135	1
PsCam043960	GO:0055085	GO:0006810		ABC transporter family protein	0.709423	0.709423	-1.63526	-0.380987	1	-1.63526	0	0.193689	1	0.709423	3.28353e-05	-0.692147	0.000760712	-1.15054	0	0.537282	0.20366	0.432611	1
PsCam042611	GO:0008272	GO:0055085	GO:0006810	SULTR3;4; sulfate transporter 3;4	0.706893	0.927347	-1.72732	-0.220586	1	-1.72732	0	-0.510233	1	0.706893	3.76604e-05	0.927347	3.65438e-09	0.852728	6.14385e-08	-0.321507	1	-0.521032	0.494503	Medtr4g011970	MT0045_10291	0.553738	1	1.01263	0.00023043	2.06904	0	0.591934	1	1.39886	1.84361e-11	0.699807	1	0.445982	1	0.954605	0.167736
PsCam055242	GO:0055085			ATCAX5,CAX5; cation exchanger 5	0.705423	0.705423	-0.492759	-0.209203	1	-0.242571	1	-0.105257	1	0.378026	1	-0.143241	1	-0.492759	1	0.204762	1	0.705423	0.000156691
PsCam037100	GO:0030001			Heavy metal transport/detoxification superfamily protein	0.704962	0.704962	-0.063002	0.162082	1	0.27214	1	0.704962	0.00134724	-0.063002	1	0.373063	1	0.175718	1	0.296294	1	0.158264	1	Medtr1g083310	MT0004_00214	0.65191	1	0.84207	0.0623025	0.395257	1	-0.348684	1	0.765078	0.535238	0.761093	0.693275	0.000659427	1	-0.416984	1
PsCam045130	GO:0055085	GO:0006810		Mitochondrial substrate carrier family protein	0.70316	0.70316	-0.12911	0.318597	1	0.255747	1	0.70316	0.00145746	-0.12911	1	0.6073	0.027459	0.623389	0.00683004	0.550431	0.12012	-0.121549	1	Medtr5g081150	MT0010_00188	0.101081	1	0.245967	1	0.606052	1	0.0117772	1	0.291038	1	0.410103	1	0.482505	1	0.0215355	1
PsCam002016	GO:0055085	GO:0006810		Major facilitator superfamily protein	0.701214	1.77754	-0.244039	-0.244039	1	-0.20778	1	-0.0795362	1	0.238728	1	1.27226	0	1.77754	0	0.701214	0.000121072	0.314263	1	Medtr3g008170	MT0017_00138	-0.882287	0.151669	-0.105973	1	-0.848755	0.113283	-0.433658	1	-1.6256	0	-0.917413	0.00675606	-0.139547	1	-0.411823	1
PsCam048664	GO:0006869			Bifunctional inhibitor/lipid-transfer protein/seed storage 2S albumin superfamily protein	0.700855	0.700855	-1.1355	0.318393	1	0.282026	1	0.699603	0.00170109	0.178482	1	-1.1355	0	-0.975246	3.09692e-11	0.700855	0.000123311	0.56204	0.100189	Medtr5g094210	MT0010_00858	-0.950208	0.0229267	-1.30476	1.63372e-09	0.535362	1	0.919521	0.000544811	-2.08656	0	-2.03382	0	-0.248553	1	0.824044	1
PsCam052455	GO:0006810			PIP1D,PIP1;5; plasma membrane intrinsic protein 1;5	0.700728	0.700728	-0.904184	-0.427869	1	-0.904184	1.9325e-08	0.186848	1	0.700728	5.24958e-05	-0.828439	9.53538e-07	-0.882676	1.04499e-08	0.0727213	1	0.173602	1
PsCam014049	GO:0055085			Auxin efflux carrier family protein	0.694862	2.00502	0.155236	0.581924	0.00590757	0.409273	1	0.155236	1	0.313811	1	2.00502	0	1.94692	0	0.508805	0.61379	0.694862	0.000264267	Medtr5g024970	MT0005_00997	-0.220028	1	0.123599	1	0.629333	1	0.19734	1	0.208446	1	0.566441	1	0.956625	0.025843	0.549402	1
PsCam051665	GO:0030001	GO:0055085		ZIP11; zinc transporter 11 precursor	0.694288	1.1779	-0.0197918	-0.0197918	1	0.445808	1	0.314986	1	0.315237	1	1.1779	0	1.0631	0	0.106858	1	0.694288	0.000271819	Medtr3g058630	MT0013_00577	-2.53486	0	-0.954021	0.00176071	0.604153	1	0.148642	1	-1.27339	4.97776e-09	-0.125572	1	-0.10216	1	-0.091308	1
PsCam023132	GO:0006865	GO:0055085	GO:0006810	BAT1; bidirectional amino acid transporter 1	0.689796	0.689796	-0.183605	0.19398	1	-0.00716211	1	0.626313	0.0349144	0.689796	9.39529e-05	-0.133884	1	-0.183605	1	0.601342	0.013916	0.657196	0.00160417
PsCam016865	GO:0055085	GO:0006810		Major facilitator superfamily protein	0.687282	0.687282	0.075509	0.296856	1	0.170663	1	0.380119	1	0.146669	1	0.0826042	1	0.075509	1	0.687282	0.00024455	0.433032	1
PsCam054827	GO:0055085			CAX3,ATHCX1,CAX1-LIKE,ATCAX3; cation exchanger 3	0.685002	0.685002	-0.479845	0.385867	1	-0.0594512	1	0.571754	0.270392	0.640968	0.00113761	0.33105	1	-0.479845	1	0.259949	1	0.685002	0.000427609	Medtr7g068380	MT0026_10085	-0.354594	1	-0.246613	1	-0.147697	1	-0.723314	0.417115	0.636671	1	0.621175	1	-0.474713	1	-0.112687	1
PsCam049693	GO:0006810			NIP5;1,NLM6,NLM8; NOD26-like intrinsic protein 5;1	0.684121	1.19897	-0.500885	1.19897	0	0.0960572	1	-0.500885	1	0.149981	1	0.623148	0.0145287	-0.250479	1	-0.315785	1	0.684121	0.000446265
PsCam037559	GO:0006865	GO:0055085	GO:0006810	Amino acid permease family protein	0.683096	1.66621	-1.03121	-0.482728	0.459674	-1.03121	5.97927e-12	0.546111	0.66689	0.629384	0.00200398	1.66621	0	1.29734	0	0.527236	0.302454	0.683096	0.000468942
PsCam045672	GO:0055085	GO:0006810		ATMRP3,MRP3,ABCC3; multidrug resistance-associated protein 3	0.678654	0.952317	-0.575711	-0.0570215	1	-0.575711	0.131902	-0.15676	1	0.678654	0.000168532	0.648408	0.00510349	0.952317	1.37149e-10	0.0872889	1	0.141284	1
PsCam013316	GO:0006869			receptor serine/threonine kinase, putative	0.674027	0.674027	-0.509743	-0.499926	0.228001	-0.425228	1	0.674027	0.0050593	0.107292	1	-0.315102	1	-0.509743	0.610023	0.385376	1	0.224902	1	Medtr4g101780	MT0001_11407	-0.408327	1	-0.28293	1	0.99187	0.0013748	0.772596	0.0904613	-0.441216	1	-0.280422	1	-0.279717	1	0.477553	1
PsCam000311	GO:0055085	GO:0006810		ATMRP3,MRP3,ABCC3; multidrug resistance-associated protein 3	0.673605	1.01843	-0.858298	-0.215176	1	-0.858298	2.59476e-07	-0.15269	1	0.673605	0.000218979	0.912388	8.81254e-09	1.01843	0	0.12933	1	0.131359	1
PsCam012940	GO:0006810			EXPRESSED IN: 23 plant structures; EXPRESSED DURING: 14 growth stages; CONTAINS InterPro DOMAIN/s: GOLD (InterPro:IPR009038);	0.672412	0.672412	0.0425088	0.284929	1	0.261978	1	0.672412	0.00541291	0.0425088	1	0.581712	0.0743182	0.556202	0.107508	0.473438	1	0.168402	1	Medtr8g005040	MT0015_10008	0.247576	1	0.0147389	1	-0.043983	1	-0.115793	1	-0.0410203	1	0.116597	1	0.256355	1	0.317249	1
PsCam048120	GO:0055085			MATE efflux family protein	0.663305	2.27057	-0.107391	0.719933	3.9309e-06	0.408062	1	-0.107391	1	0.596986	0.00927322	2.26049	0	2.27057	0	0.101595	1	0.663305	0.00120513	Medtr5g032720	MT0012_10683	-1.15929	3.00108e-05	-0.0159218	1	1.60579	0	1.22462	9.21807e-10	1.2794	3.79785e-09	2.2951	0	0.67466	1	0.307037	1
PsCam030899	GO:0055085	GO:0006810		ATMRP3,MRP3,ABCC3; multidrug resistance-associated protein 3	0.661242	0.780504	-0.233146	0.023574	1	-0.233146	1	0.0225606	1	0.661242	0.000412499	0.563694	0.146309	0.780504	3.45552e-06	0.167692	1	0.300752	1
PsCam044265	GO:0055085			MATE efflux family protein	0.656967	0.656967	-1.74292	-1.69125	0	-1.74292	0	-0.61692	0.0502777	0.656967	0.000512157	-1.29766	0	-1.09949	0	-0.227073	1	-0.0424243	1
PsCam011367	GO:0055085	GO:0006810		NIP1;2,NLM2,ATNLM2; NOD26-like intrinsic protein 1;2	0.643656	0.643656	-1.55048	-0.299376	1	-0.117253	1	-0.0199835	1	0.269017	1	-1.55048	0	-1.40348	0	-0.123078	1	0.643656	0.00299736	Medtr8g087710	MT0009_00137	-0.175607	1	0.223262	1	-0.0894674	1	-0.0554761	1	-0.180005	1	-0.110437	1	0.0232342	1	0.23797	1
PsCam044011	GO:0006810			ATGLR2.9,GLR2.9; glutamate receptor 2.9	0.642406	2.457	-0.362676	0.0429031	1	-0.238778	1	-0.362676	1	0.51858	0.276199	2.457	0	2.44862	0	-0.0297152	1	0.642406	0.00317341
PsCam000120	GO:0055085			Major facilitator superfamily protein	0.640387	0.684293	-0.419787	-0.384803	1	-0.16121	1	-0.369654	1	0.640387	0.00117061	0.311943	1	0.684293	0.000436167	-0.419787	1	-0.073913	1	Medtr7g102880	MT0031_00215	-0.399074	1	-0.233901	1	1.31974	4.88558e-09	0.82508	0.0160304	0.772964	0.429427	0.648155	1	0.282384	1	0.560555	1
PsCam060235	GO:0030001			CCH; copper chaperone	0.63621	1.11144	-0.43739	-0.0608734	1	0.115552	1	0.63621	0.0236437	0.501312	0.549625	1.11144	0	0.689659	0.000338357	-0.43739	1	0.533165	0.311925	Medtr7g013660	MT0021_10392	0.0958072	1	0.749236	0.87479	0.677808	1	-0.0778149	1	0.083687	1	0.901499	0.0112305	0.318804	1	-0.360308	1
PsCam052904	GO:0030001			ATX1,ATATX1; homolog of anti-oxidant 1	0.634092	0.634092	-0.55751	-0.55751	0.0184982	-0.253553	1	0.634092	0.0257124	0.238945	1	0.281353	1	0.199505	1	0.135098	1	0.0676843	1	Medtr1g092670	MT0027_00306	0.0175726	1	0.325621	1	-0.10699	1	-0.200433	1	0.172423	1	0.258577	1	-0.0684507	1	0.240141	1
PsCam037691	GO:0006810			NRAMP2,ATNRAMP2; NRAMP metal ion transporter 2	0.633795	1.57393	-0.82666	1.16262	0	0.073453	1	-0.82666	4.29482e-06	0.633795	0.00161716	1.57393	0	0.295525	1	-0.392674	1	0.561319	0.10314	Medtr4g095075	MT0001_11619	-0.83869	0.476195	-1.26962	7.93034e-09	0.280175	1	0.280883	1	-0.500725	1	-1.2841	5.43404e-09	-0.476424	1	-0.0522569	1
PsCam044833	GO:0055085	GO:0006810		ATMRP1,EST1,ABCC1; multidrug resistance-associated protein 1	0.630798	0.695187	-0.170836	0.474292	0.643055	0.651018	0.00641368	-0.170836	1	0.630798	0.00187116	0.225953	1	0.695187	0.000259963	0.0884545	1	0.495003	1
PsCam034107	GO:0006810			ENT3,FUR1,ATENT3; Major facilitator superfamily protein	0.628445	0.628445	-0.95194	0.474836	0.629401	0.572458	0.149142	0.614087	0.0560686	-0.229847	1	-0.734397	0.00010828	-0.95194	1.37149e-10	0.412669	1	0.628445	0.0059619	Medtr2g011600	MT0023_10222	-0.214032	1	0.123244	1	0.199399	1	0.26228	1	-0.291281	1	-0.0334196	1	-0.105255	1	0.00135671	1
PsCam060144	GO:0055085			Major facilitator superfamily protein	0.627688	0.627688	-1.20027	-0.987614	0	-0.650987	0.00642194	0.627688	0.0330846	-0.0772314	1	-1.20027	0	-0.772991	5.15296e-06	0.473359	1	-0.105841	1	Medtr3g114810	MT0040_00244	0.16344	1	0.170463	1	-0.0134893	1	-0.0919112	1	-0.153295	1	-0.0922534	1	-0.215127	1	-0.234897	1
PsCam051957	GO:0006810			ATTIL,TIL; temperature-induced lipocalin	0.623126	0.623126	-0.348303	-0.348303	1	0.099321	1	0.623126	0.0395349	-0.158293	1	0.188059	1	0.214821	1	0.167774	1	-0.0967793	1
PsCam036843	GO:0030001			Heavy metal transport/detoxification superfamily protein	0.62275	0.62275	-0.393652	-0.334405	1	-0.313875	1	0.62275	0.0401177	-0.0986127	1	-0.16192	1	-0.393652	1	0.621506	0.00564242	-0.0762115	1	Medtr1g082650	MT0004_00179	0.358323	1	0.339716	1	-0.526874	1	-0.767951	0.104895	0.516037	1	0.655639	1	-0.533798	1	-0.718742	1
PsCam037808	GO:0055085	GO:0006810		ATAMT2,AMT2;1,AMT2; ammonium transporter 2	0.62018	0.62018	-0.597107	-0.597107	0.00283859	-0.266575	1	0.0590365	1	0.287946	1	-0.19471	1	0.139731	1	-0.0291933	1	0.62018	0.00860669	Medtr8g095040	MT0009_10479	-0.00870733	1	-0.0677043	1	0.0668679	1	-0.0435181	1	-0.0451471	1	-0.00993533	1	-0.190331	1	0.323677	1
PsCam042254	GO:0055085	GO:0006810		ATAMT1;2,AMT1;2; ammonium transporter 1;2	0.619633	0.937647	-0.649367	0.31707	1	-0.47899	1	-0.649367	0.0139583	0.619633	0.00320343	0.8758	7.15921e-08	0.937647	3.45085e-10	-0.47835	1	-0.327325	1	Medtr1g079760	MT0004_10084	-1.60558	0	-2.21026	0	1.17488	1.90303e-06	2.40982	0	0.61036	1	-0.776391	0.456489	0.43042	1	1.48844	1.06008e-08
PsCam024065	GO:0055085			Auxin efflux carrier family protein	0.619407	1.491	-1.50489	-0.0291386	1	-0.183328	1	-1.50489	0	0.619407	0.00323821	1.01353	1.64797e-11	1.491	0	-0.730986	2.57699e-05	-0.403086	1	Medtr5g024580	MT0005_10922	-1.08376	0.000381222	-0.12405	1	1.37912	3.50287e-10	0.452191	1	-1.35049	1.47489e-10	-0.839949	0.0741117	0.0247151	1	0.383659	1
PsCam026498	GO:0006865	GO:0055085	GO:0006810	CAT2; cationic amino acid transporter 2	0.61671	0.676426	0.161371	0.161371	1	0.179879	1	0.61671	0.0506876	0.237288	1	0.401352	1	0.676426	0.000630778	0.524147	0.341089	0.230826	1	Medtr7g086510	MT0011_10390	0.364552	1	0.664983	1	0.224477	1	-0.348386	1	-0.315702	1	0.284863	1	0.300152	1	-0.415891	1
PsCam007606	GO:0006810			PIP2A,PIP2,PIP2;1; plasma membrane intrinsic protein 2A	0.616287	0.616287	-1.21478	-0.423282	1	-0.716843	0.000343728	0.520219	1	0.616287	0.00375688	-1.21478	0	-1.15115	0	0.046154	1	0.00588485	1
PsCam011369	GO:0055085	GO:0006810		NIP1;2,NLM2,ATNLM2; NOD26-like intrinsic protein 1;2	0.615454	0.615454	-1.20087	-0.0730586	1	0.153013	1	-0.029593	1	0.268677	1	-1.18136	0	-1.20087	0	-0.128832	1	0.615454	0.010596	Medtr8g087710	MT0009_00137	-0.175607	1	0.223262	1	-0.0894674	1	-0.0554761	1	-0.180005	1	-0.110437	1	0.0232342	1	0.23797	1
PsCam035319	GO:0055085	GO:0006810		ATMRP14,MRP14,ABCC10; multidrug resistance-associated protein 14	0.615058	0.615058	-0.31668	-0.212124	1	-0.263978	1	0.376085	1	0.615058	0.00398259	-0.31668	1	-0.107226	1	0.20367	1	0.50875	0.780641	Medtr6g034270	MT0065_00138	-0.0940597	1	0.289702	1	0.0606906	1	0.185013	1	0.0773586	1	0.604136	1	0.1729	1	-0.307324	1
PsCam049172	GO:0006865	GO:0055085	GO:0006810	CAT2; cationic amino acid transporter 2	0.614559	0.685883	0.223179	0.2518	1	0.226838	1	0.608497	0.0694266	0.223179	1	0.388948	1	0.685883	0.000404644	0.614559	0.00772529	0.261446	1
PsCam016858	GO:0006810			NIP6;1,NIP6,NLM7; NOD26-like intrinsic protein 6;1	0.613025	0.613025	-0.348468	-0.289935	1	-0.348468	1	-0.0803654	1	0.613025	0.00438506	0.260757	1	0.274196	1	0.133083	1	0.543597	0.208263	Medtr2g104940	MT0016_00042	-1.36195	1.46014e-08	-1.50944	0	0.322645	1	0.422729	1	1.36603	7.37446e-11	0.489378	1	-0.56998	1	0.931526	0.294188
PsCam011016	GO:0055085			Auxin efflux carrier family protein	0.612663	0.612663	-2.94244	-1.63074	0	-1.29621	0	-0.0655475	1	0.310259	1	-2.94244	0	-2.46081	0	0.483697	1	0.612663	0.0119717
PsCam000378	GO:0055085			ZF14; MATE efflux family protein	0.607433	0.607433	-1.33776	-1.33776	0	-1.29733	0	0.579482	0.204461	0.168277	1	-0.268167	1	-0.409052	1	0.607433	0.0106258	0.481514	1	Medtr5g067460	MT0008_10632	0.125037	1	0.589755	1	0.950746	0.00521668	-0.139478	1	-0.792991	0.243147	-0.299081	1	1.43801	1.21679e-09	-0.0697435	1
PsCam005404	GO:0006869			LTP3; lipid transfer protein 3	0.606185	0.606185	-2.14045	-1.43152	0	-1.39787	0	0.606185	0.0758012	-0.159198	1	-2.14045	0	-1.97912	0	0.439876	1	0.495873	1
PsCam016899	GO:0055085	GO:0006810		Major facilitator superfamily protein	0.604731	0.604731	0.097696	0.2059	1	0.155764	1	0.558659	0.43078	0.097696	1	0.135101	1	0.200454	1	0.604731	0.0119803	0.157028	1
PsCam030970	GO:0030001			Heavy metal transport/detoxification superfamily protein	0.60371	0.60371	-0.738891	-0.55213	0.0236423	-0.548799	0.357479	0.60371	0.0832462	0.00041682	1	-0.608555	0.0261239	-0.738891	3.01651e-05	0.527995	0.293622	-0.0977376	1
PsCam011362	GO:0055085	GO:0006810		NIP1;2,NLM2,ATNLM2; NOD26-like intrinsic protein 1;2	0.599903	0.599903	-1.45832	-0.301388	1	-0.0336567	1	-0.0565692	1	0.233056	1	-1.45832	0	-1.36952	0	-0.0461775	1	0.599903	0.0207822	Medtr8g087710	MT0009_00137	-0.175607	1	0.223262	1	-0.0894674	1	-0.0554761	1	-0.180005	1	-0.110437	1	0.0232342	1	0.23797	1
PsCam000259	GO:0055085			FRD3,MAN1,ATFRD3; MATE efflux family protein	0.599873	0.599873	-1.03498	-0.687103	2.55944e-05	-1.03498	5.97927e-12	0.599873	0.0961946	0.404812	1	-0.903002	1.52026e-08	-1.01275	4.42417e-12	0.22101	1	0.523587	0.449134
PsCam012919	GO:0055085			Major facilitator superfamily protein	0.597108	0.640865	0.0558659	0.22908	1	0.0558659	1	0.597108	0.1067	0.129726	1	0.640865	0.00700327	0.519052	0.435619	0.216063	1	0.133805	1	Medtr8g090275
PsCam031508	GO:0055085			MATE efflux family protein	0.596792	0.596792	-0.0238791	0.185556	1	0.12271	1	0.221228	1	0.357892	1	-0.0238791	1	0.0250047	1	0.403695	1	0.596792	0.0237348
PsCam030917	GO:0055085			SOS1,ATSOS1,ATNHX7; sodium proton exchanger, putative (NHX7) (SOS1)	0.596091	1.41307	-0.831073	-0.182394	1	-0.831073	1.13921e-06	-0.593489	0.122123	0.596091	0.0096638	1.24778	0	1.41307	0	-0.309433	1	0.128583	1	Medtr2g038400	MT0055_10095	-0.088626	1	-0.0344341	1	-0.0825603	1	0.041402	1	-0.0409984	1	-0.148125	1	0.00284829	1	0.0801763	1
PsCam054071	GO:0055085			YSL3; YELLOW STRIPE like 3	0.592331	1.57041	-0.264643	0.000731128	1	-0.208877	1	-0.264643	1	0.549982	0.0748096	1.57041	0	1.20836	0	-0.0540438	1	0.592331	0.0286818	Medtr3g092090	MT0007_00200	-0.381996	1	-0.0278088	1	0.413903	1	0.12169	1	0.352594	1	0.466803	1	-0.0939415	1	-0.135361	1
PsCam037610	GO:0006865	GO:0055085	GO:0006810	Amino acid permease family protein	0.59222	0.59222	-0.609102	-0.609102	0.00157104	-0.470375	1	0.565737	0.335325	0.0526539	1	-0.1803	1	-0.112073	1	0.59222	0.020744	0.154014	1	Medtr5g064750	MT0008_10503	-0.0130225	1	0.752361	0.804067	0.176236	1	0.127945	1	0.062147	1	0.544209	1	-0.199697	1	-0.167692	1
PsCam019898	GO:0030001			Copper transport protein family	0.590605	0.590605	-0.50034	-0.186269	1	-0.50034	1	0.44158	1	0.543084	0.100276	0.469744	1	-0.0140823	1	0.221099	1	0.590605	0.0308515
PsCam023356	GO:0006869			Bifunctional inhibitor/lipid-transfer protein/seed storage 2S albumin superfamily protein	0.587203	0.587203	-0.176781	-0.0266908	1	-0.0103328	1	0.533018	1	0.128542	1	-0.139363	1	-0.176781	1	0.587203	0.0257745	0.126788	1	Medtr5g006950	MT0005_00095	-0.0173574	1	-0.133713	1	0.495151	1	0.0749668	1	0.166216	1	0.116092	1	0.178238	1	0.0846542	1
PsCam038899	GO:0030001			NAKR2; Chloroplast-targeted copper chaperone protein	0.58568	0.58568	-0.418043	-0.416826	1	0.294662	1	0.495607	1	-0.0620836	1	-0.418043	1	-0.249024	1	0.58568	0.0275219	0.288103	1	Medtr4g062450	MT0003_00508	0.11838	1	0.0167895	1	0.13391	1	-0.0906203	1	-0.059544	1	0.119538	1	-0.0229501	1	-0.110049	1
PsCam009652	GO:0055085	GO:0006810		ATMRP3,MRP3,ABCC3; multidrug resistance-associated protein 3	0.584045	0.792342	-0.302482	0.0607316	1	-0.302482	1	0.0459413	1	0.584045	0.0167404	0.645682	0.00572421	0.792342	1.82741e-06	0.170103	1	0.287187	1
PsCam052217	GO:0006810			emp24/gp25L/p24 family/GOLD family protein	0.582684	0.582684	0.0996074	0.40998	1	0.24183	1	0.0996074	1	0.185176	1	0.346956	1	0.158503	1	0.214014	1	0.582684	0.0430002	Medtr1g102720	MT0046_00238	0.0279688	1	-0.0295771	1	-0.173636	1	-0.113618	1	0.303696	1	0.0637758	1	-0.158615	1	0.287009	1
PsCam034015	GO:0055085			ZIFL1; zinc induced facilitator-like 1	0.579826	1.29637	-1.49455	0.0568733	1	-0.0981014	1	-1.49455	0	0.579826	0.0202436	0.627478	0.0121766	1.29637	0	-0.558457	0.0865256	-0.428579	1	Medtr3g086440	MT0006_10181	0.0622159	1	-0.0971722	1	0.0555932	1	0.118718	1	0.148077	1	0.0224887	1	0.125466	1	0.0521239	1
PsCam023108	GO:0055085			Major facilitator superfamily protein	0.577498	0.766598	-0.31961	0.227276	1	0.271041	1	0.367959	1	-0.31961	1	0.691815	0.00077211	0.766598	7.2185e-06	0.577498	0.0390387	0.0855999	1	Medtr5g019490	MT0005_10695	0.321193	1	0.132451	1	-0.0400316	1	-0.247786	1	0.62998	1	0.241506	1	-0.316361	1	-0.354338	1
PsCam021319	GO:0055085			CLC-C,ATCLC-C; chloride channel C	0.570873	0.570873	-0.507845	0.207351	1	-0.507845	1	0.191447	1	0.570873	0.0301654	0.466157	1	0.53174	0.272828	0.397487	1	0.0664544	1	Medtr6g065650	MT0054_00007	0.210116	1	0.553253	1	0.314629	1	0.0191739	1	-0.0799102	1	0.304145	1	0.421587	1	0.209656	1
PsCam006875	GO:0055085			MATE efflux family protein	0.565727	0.565727	-1.10051	-1.10051	0	-1.07871	0	0.310067	1	0.364515	1	-0.67152	0.00189401	-0.685534	0.00041136	0.565727	0.0640371	0.0633325	1
PsCam004839	GO:0055085			ALF5; MATE efflux family protein	0.565198	1.35293	-0.620372	0.87856	1.40616e-10	1.038	5.97927e-12	-0.620372	0.0439982	-0.157393	1	1.1847	0	1.35293	0	0.448065	1	0.565198	0.0881908
PsCam040826	GO:0006869			Bifunctional inhibitor/lipid-transfer protein/seed storage 2S albumin superfamily protein	0.562511	0.562511	-0.793746	0.125775	1	0.165975	1	-0.785023	3.38457e-05	0.0913718	1	0.0327882	1	-0.610479	0.0118645	-0.793746	8.08148e-07	0.562511	0.098303
PsCam027013	GO:0055085			MATE efflux family protein	0.561033	2.24207	-0.0964501	0.697458	1.43026e-05	0.493098	1	-0.0964501	1	0.561033	0.0464508	2.24207	0	2.19226	0	0.0853322	1	0.503107	0.959638	Medtr5g032720	MT0012_10683	-1.15929	3.00108e-05	-0.0159218	1	1.60579	0	1.22462	9.21807e-10	1.2794	3.79785e-09	2.2951	0	0.67466	1	0.307037	1
PsCam026869	GO:0006865	GO:0055085	GO:0006810	CAT9; cationic amino acid transporter 9	0.557869	0.964462	-0.567766	-0.233366	1	-0.567766	0.177852	-0.0733577	1	0.557869	0.0532886	0.848162	3.29879e-07	0.964462	6.19384e-11	0.0784217	1	0.099218	1	Medtr7g007850	MT0021_00177	0.0550702	1	0.921692	0.00514708	0.535481	1	0.110322	1	-0.113477	1	0.653457	1	0.646874	1	0.0936794	1
PsCam021229	GO:0006810			ATTIL,TIL; temperature-induced lipocalin	0.554829	0.760078	-0.74348	-0.0433741	1	0.760078	4.35224e-05	0.554829	0.492733	-0.0378804	1	-0.74348	7.0196e-05	-0.259389	1	0.270934	1	-0.223721	1	Medtr4g131390	MT0001_00174	0.323746	1	0.830167	0.0888268	0.259256	1	-0.0841248	1	-0.256709	1	0.0515436	1	0.168376	1	0.0965972	1
PsCam011547	GO:0006810			NRAMP6,ATNRAMP6; NRAMP metal ion transporter 6	0.554427	0.554427	-0.696231	-0.696231	1.53303e-05	-0.617748	0.0254511	0.404624	1	0.532233	0.157895	0.33044	1	0.471886	1	0.554427	0.102075	0.495784	1
PsCam038817	GO:0006810			ATGLR2.8,GLR2.8; glutamate receptor 2.8	0.544941	0.777507	0.0444893	0.777507	1.20227e-07	0.650941	0.00643458	0.544941	0.694288	0.0444893	1	0.362692	1	0.181316	1	0.263934	1	0.282336	1	Medtr6g045087	MT0032_10110	0.113913	1	-0.0474532	1	-0.0239212	1	0.0952262	1	0.0783925	1	0.0223094	1	-0.107223	1	0.0881388	1
PsCam036382	GO:0055085			CNGC1,ATCNGC1; cyclic nucleotide gated channel 1	0.544699	1.48713	-0.127119	0.10384	1	-0.127119	1	0.141262	1	0.424698	1	1.2695	0	1.48713	0	0.544699	0.151426	0.493378	1	Medtr7g117310	MT0036_00289	-0.185167	1	-0.174248	1	-0.114921	1	0.0287271	1	-0.110651	1	-0.129753	1	-0.0496972	1	-0.0415957	1
PsCam010835	GO:0055085	GO:0006810		ATPLT5,PMT5,ATPMT5; polyol/monosaccharide transporter 5	0.539977	1.07972	-0.1347	0.524255	0.0813727	0.109618	1	-0.1347	1	0.539977	0.114294	1.0702	0	1.07972	0	0.466606	1	0.508432	0.789844	Medtr4g072030	MT0003_00911	-0.365981	1	0.291173	1	0.107427	1	-0.15339	1	0.0864435	1	0.698575	1	0.0773688	1	-0.0605977	1
PsCam014429	GO:0055085	GO:0006810		NIP1;2,NLM2,ATNLM2; NOD26-like intrinsic protein 1;2	0.535956	0.535956	-1.2011	-0.141611	1	0.167883	1	0.00258926	1	0.0841418	1	-1.2011	0	-1.17994	0	-0.132118	1	0.535956	0.280174	Medtr8g087710	MT0009_00137	-0.175607	1	0.223262	1	-0.0894674	1	-0.0554761	1	-0.180005	1	-0.110437	1	0.0232342	1	0.23797	1
PsCam038728	GO:0006810			SIP2;1; small and basic intrinsic protein 2;1	0.534303	0.860222	0.07979	0.07979	1	0.505601	1	0.534303	0.997845	0.0903544	1	0.633335	0.00957213	0.860222	3.96583e-08	0.295087	1	0.250533	1	Medtr7g088310	MT0011_10314	-0.271545	1	0.806323	0.178226	0.33557	1	-0.809506	0.0270869	0.342241	1	1.13312	3.01483e-06	0.120069	1	-0.520804	1
PsCam045588	GO:0030001			Heavy metal transport/detoxification superfamily protein	0.533264	0.533264	-1.00725	-1.00725	0	-0.94999	1.26761e-09	0.533264	1	0.344123	1	-0.712966	0.000295075	-0.623329	0.00684779	0.418003	1	0.16451	1	Medtr7g108560	MT0067_10097	-1.30394	1.46291e-07	-1.49989	0	-0.53618	1	-0.639252	1	0.438472	1	0.604293	1	-0.197408	1	-0.586954	1
PsCam036377	GO:0055085	GO:0006810		ATAZG1,AZG1; AZA-guanine resistant1	0.533137	2.06516	-0.093239	0.369485	1	-0.093239	1	0.460615	1	0.533137	0.152081	2.06516	0	1.94423	0	0.413496	1	0.526968	0.395183	Medtr3g094320	MT0007_00321	0.518805	1	0.1124	1	-0.760057	1	-0.284162	1	0.486196	1	0.0623765	1	-0.252054	1	0.110867	1
PsCam052184	GO:0006810			ATTIL,TIL; temperature-induced lipocalin	0.532237	0.635377	-0.501222	-0.501222	0.216067	-0.23322	1	0.532237	1	0.012708	1	0.62627	0.0127933	0.635377	0.00405052	0.174972	1	-0.0249626	1
PsCam059431	GO:0055085	GO:0006810		ATMRP3,MRP3,ABCC3; multidrug resistance-associated protein 3	0.531736	0.617345	-0.445616	0.107564	1	-0.328399	1	-0.445616	1	0.531736	0.161175	0.449059	1	0.617345	0.00885708	-0.258894	1	-0.0481754	1
PsCam013093	GO:0006810			ATGLR3.6,GLR3.6; glutamate receptor 3.6	0.53148	1.44588	-0.261814	0.339854	1	0.21363	1	-0.261814	1	0.53148	0.162898	1.44588	0	1.3294	0	0.00159498	1	0.505769	0.870836	Medtr8g073210	MT0020_10102	-0.373516	1	0.22908	1	-0.101822	1	-0.172325	1	-0.28082	1	0.351229	1	-0.00785263	1	-0.368455	1
PsCam037164	GO:0006826			IREG2; iron regulated 2	0.530067	1.66028	-0.638428	0.933352	0	0.252972	1	-0.638428	0.0216486	0.530067	0.172696	1.66028	0	1.4005	0	0.305483	1	0.421367	1
PsCam044522	GO:0006810			ENT3,FUR1,ATENT3; Major facilitator superfamily protein	0.52828	0.52828	-0.717715	0.460127	1	0.504895	1	0.52828	1	-0.0179091	1	-0.717715	0.000236868	-0.562407	0.0843681	0.443506	1	0.433864	1
PsCam000133	GO:0055085	GO:0006810		ATINT2,INT2; inositol transporter 2	0.527756	1.15061	-0.133196	0.173903	1	-0.0125062	1	-0.133196	1	0.527756	0.189953	0.825812	1.09637e-06	1.15061	0	0.145461	1	0.223317	1
PsCam033822	GO:0030001			Heavy metal transport/detoxification superfamily protein	0.522496	0.522496	-1.88766	-1.24362	0	-1.31137	0	0.150348	1	0.0111932	1	-1.88766	0	-1.53851	0	0.522496	0.363628	0.339543	1	Medtr2g026670	MT0018_10088	-0.28173	1	0.425824	1	-0.609333	1	-0.978937	5.43607e-05	-0.625986	1	-0.509761	1	-0.272017	1	-0.406788	1
PsCam036223	GO:0055085			ATCNGC5,CNGC5; cyclic nucleotide gated channel 5	0.520121	0.973312	-0.278423	0.0170337	1	-0.278423	1	0.152393	1	0.520121	0.259478	0.973312	2.22476e-10	0.81091	6.60471e-07	0.187627	1	0.263339	1	Medtr4g130820	MT0001_10240	0.000401781	1	0.39767	1	0.275837	1	-0.330295	1	-0.354377	1	0.426317	1	0.393604	1	-0.589733	1
PsCam041857	GO:0055085			YSL8; YELLOW STRIPE like 8	0.515577	0.515577	-0.871073	-0.677496	4.35891e-05	-0.753809	5.9147e-05	0.0770631	1	0.0218484	1	-0.837821	5.77223e-07	-0.871073	2.09042e-08	0.515577	0.474509	0.0431269	1	Medtr0312s0050
PsCam054999	GO:0006810			emp24/gp25L/p24 family/GOLD family protein	0.514265	0.705013	0.0584191	0.0791104	1	0.0584191	1	0.358758	1	0.0751751	1	0.705013	0.00042503	0.468844	1	0.261166	1	0.514265	0.636721	Medtr3g072600	MT0006_00761	-0.122625	1	0.211401	1	-0.00875396	1	0.0367518	1	0.467965	1	0.567731	1	0.16582	1	0.0853145	1
PsCam035652	GO:0006813	GO:0055085		SKOR; STELAR K+ outward rectifier	0.510244	0.710466	0.056711	0.0995888	1	0.056711	1	0.510244	1	0.351181	1	0.710466	0.000331082	0.640191	0.00327528	0.502808	0.76889	0.323176	1	Medtr5g077770	MT0063_10132	1.25499	9.47986e-07	0.625932	1	-0.309139	1	-0.422048	1	0.641889	1	0.599049	1	0.0840821	1	-0.343956	1
PsCam014851	GO:0006810			NRAMP6,ATNRAMP6; NRAMP metal ion transporter 6	0.509587	0.509587	-0.56373	-0.56373	0.0138904	-0.504697	1	0.404562	1	0.46067	1	0.304109	1	0.304061	1	0.509587	0.595915	0.375101	1
PsCam027036	GO:0055085			MATE efflux family protein	0.504957	1.92777	-0.366428	0.688905	2.3143e-05	0.583789	0.0969532	-0.366428	1	0.504957	0.476161	1.8226	0	1.92777	0	0.0107706	1	0.268144	1	Medtr5g032720	MT0012_10683	-1.15929	3.00108e-05	-0.0159218	1	1.60579	0	1.22462	9.21807e-10	1.2794	3.79785e-09	2.2951	0	0.67466	1	0.307037	1
PsCam036646	GO:0008272	GO:0055085	GO:0006810	SULTR1;3; sulfate transporter 1;3	0.504162	0.504162	-1.77305	-1.61229	0	-1.77305	0	0.378322	1	0.504162	0.49133	-0.463976	1	-0.403778	1	0.137594	1	0.0730197	1	Medtr5g061880	MT0008_00434	-0.371376	1	0.718049	1	0.177442	1	-0.142492	1	0.271333	1	1.21677	9.98316e-08	0.281469	1	-0.24099	1
PsCam042314	GO:0006869			Bifunctional inhibitor/lipid-transfer protein/seed storage 2S albumin superfamily protein	0.503368	0.503368	-2.15455	-0.568321	0.0112219	-0.302566	1	0.220383	1	-0.148406	1	-2.15455	0	-2.10647	0	0.503368	0.752983	0.127367	1	Medtr4g101280
PsCam011055	GO:0055085	GO:0006810		Mitochondrial substrate carrier family protein	0.496903	1.00365	-0.373252	0.240196	1	-0.279851	1	-0.373252	1	0.174358	1	1.00365	3.29595e-11	0.216423	1	-0.295405	1	0.496903	1	Medtr3g104810	MT0007_10817	0.0384815	1	0.428864	1	-0.439733	1	-0.503327	1	-0.292106	1	-0.182819	1	-0.511867	1	-0.44861	1
PsCam042558	GO:0030001			HMA1,ATHMA1; heavy metal atpase 1	0.495717	0.66304	-0.205808	-0.152679	1	-0.205808	1	0.495717	1	0.0820153	1	0.610398	0.024275	0.66304	0.00117075	-0.0336503	1	-0.0519369	1	Medtr4g094985	MT0001_01725	-0.00473017	1	-0.215344	1	0.00701562	1	0.100561	1	-0.447883	1	-0.385909	1	0.0481127	1	-0.0479509	1
PsCam004631	GO:0006813			HAK5,ATHAK5; high affinity K+ transporter 5	0.495656	2.62409	-0.592876	0.133395	1	-0.592876	0.0682524	-0.28155	1	0.433103	1	2.62409	0	2.12165	0	0.130409	1	0.495656	1	Medtr7g108480	MT0067_00125	0.166334	1	0.0442411	1	0.114061	1	0.155016	1	-0.0385188	1	0.0183335	1	-0.0605336	1	0.0412433	1
PsCam012418	GO:0055085			MSL10,ATMSL10; mechanosensitive channel of small conductance-like 10	0.493599	0.493599	-0.831373	0.471585	0.71539	-0.177402	1	-0.831373	3.37798e-06	0.493599	0.74224	-0.460671	1	-0.415609	1	0.0523756	1	0.237628	1
PsCam051266	GO:0006810			emp24/gp25L/p24 family/GOLD family protein	0.49099	0.49099	-1.20271	-0.202566	1	-0.153445	1	0.49099	1	0.1582	1	-0.947923	1.06294e-09	-1.20271	0	-0.0661277	1	0.138784	1
PsCam025468	GO:0055085			Auxin efflux carrier family protein	0.487799	1.23039	-0.0645754	0.155561	1	0.451361	1	0.135171	1	0.487799	0.927827	0.745997	6.21977e-05	1.23039	0	-0.0645754	1	0.244354	1
PsCam046728	GO:0006810			NRAMP6,ATNRAMP6; NRAMP metal ion transporter 6	0.487368	0.487368	-0.784662	-0.784662	7.65596e-08	-0.590921	0.0736354	0.294325	1	0.487368	0.943229	0.154211	1	0.322283	1	0.42636	1	0.352098	1
PsCam000227	GO:0055085	GO:0006810		AMT1;1,ATAMT1,ATAMT1;1; ammonium transporter 1;1	0.487093	1.20218	-0.423097	-0.423097	1	-0.380382	1	0.0276381	1	0.487093	0.953201	1.20218	0	1.10834	0	-0.0312605	1	0.306061	1	Medtr1g045550	MT0002_11602	-0.83698	0.497497	-0.443817	1	0.541374	1	0.344769	1	-0.739227	1	0.0759478	1	0.581612	1	0.0792168	1
PsCam036325	GO:0030001	GO:0055085		Magnesium transporter CorA-like family protein	0.486587	0.486587	-0.70153	0.105209	1	-0.190997	1	0.291951	1	0.486587	0.971802	-0.471057	1	-0.70153	0.000191652	0.47025	1	0.24365	1	Medtr2g010000	MT0023_00253	-0.230125	1	-0.212816	1	-0.538594	1	0.0857306	1	-0.983255	0.000558396	-0.913272	0.00771754	-0.118891	1	-0.229944	1
PsCam060156	GO:0055085			MATE efflux family protein	0.486235	0.486235	-0.909688	-0.909688	1.7577e-11	-0.873362	1.12219e-07	0.268224	1	0.252054	1	-0.311006	1	-0.305652	1	0.486235	1	0.230339	1
PsCam070097	GO:0006810			COX1; cytochrome oxidase	0.485908	1.14856	-0.532142	0.248567	1	-0.169009	1	-0.255039	1	0.485908	0.997312	1.14856	0	0.957253	9.73318e-11	-0.532142	0.249547	-0.37158	1	Medtr8g106255	MT0009_00997	0.741359	1	0.676424	1	-0.0414134	1	0.12507	1	0.664842	1	0.529683	1	-0.260667	1	0.16357	1
PsCam045281	GO:0006813			ATCNGC15,CNGC15; cyclic nucleotide-gated channel 15	0.485544	0.485544	-1.24779	-0.348812	1	-0.352607	1	0.483022	1	0.274435	1	-1.24779	0	-1.21091	0	0.485544	1	0.212292	1	Medtr2g094860	MT0016_00483	-0.295794	1	-0.318959	1	0.0305232	1	-0.133646	1	-1.09499	8.89916e-06	-1.57157	0	-0.156293	1	-0.147611	1
PsCam035424	GO:0055085	GO:0006810		AtOCT4,4-Oct; organic cation/carnitine transporter4	0.48457	0.48457	-0.764862	-0.524393	0.0808896	-0.574876	0.136136	0.48457	1	0.0320125	1	-0.764862	2.4807e-05	-0.514149	0.520515	-0.113376	1	-0.451841	1	Medtr2g081930	MT0019_10095	-1.2398	1.66934e-06	-0.10774	1	1.97445	0	0.638227	1	-0.388746	1	-0.0930308	1	0.946493	0.0343909	1.139	0.00119122
PsCam004805	GO:0055085	GO:0006810		ATMRP3,MRP3,ABCC3; multidrug resistance-associated protein 3	0.478639	0.502487	-0.749132	-0.321264	1	-0.749132	7.42438e-05	-0.238444	1	0.478639	1	0.353094	1	0.502487	0.790079	0.0617899	1	0.170255	1
PsCam025668	GO:0006820			HCO3- transporter family	0.478599	0.751982	-0.794724	-0.157974	1	-0.794724	7.64672e-06	-0.281609	1	0.478599	1	0.751982	4.6574e-05	0.582262	0.0382096	-0.189216	1	-0.122259	1
PsCam017486	GO:0055085	GO:0006810		NIP1;2,NLM2,ATNLM2; NOD26-like intrinsic protein 1;2	0.477578	0.477578	-1.21925	-0.252199	1	-0.0636353	1	-0.0791338	1	0.185172	1	-1.21925	0	-1.09774	0	-0.00302172	1	0.477578	1	Medtr8g087710	MT0009_00137	-0.175607	1	0.223262	1	-0.0894674	1	-0.0554761	1	-0.180005	1	-0.110437	1	0.0232342	1	0.23797	1
PsCam025040	GO:0006810			ATGLR3.4,GLR3.4,GLUR3; glutamate receptor 3.4	0.476102	1.40509	-0.42436	0.481155	0.489568	0.144442	1	-0.42436	1	0.476102	1	1.36327	0	1.40509	0	-0.273336	1	0.32954	1	Medtr2g088450	MT0019_00365	-0.719646	1	-0.210516	1	0.491346	1	0.0682444	1	0.238051	1	0.770647	0.534523	0.233012	1	-0.108661	1
PsCam045047	GO:0030001			RAN1,HMA7; copper-exporting ATPase / responsive-to-antagonist 1 / copper-transporting ATPase (RAN1)	0.472884	0.8679	-0.187559	0.116814	1	-0.187559	1	0.0438416	1	0.383243	1	0.8679	1.11329e-07	0.716846	9.0802e-05	0.308603	1	0.472884	1	Medtr2g035840	MT0101_10053	0.618822	1	1.08724	1.46485e-05	0.110965	1	-0.351587	1	1.17084	4.20584e-07	1.7835	0	0.631927	1	-0.181657	1
PsCam029247	GO:0055085			Auxin efflux carrier family protein	0.467607	0.467607	-1.17822	-0.780465	9.98081e-08	-0.51867	1	-0.0722058	1	0.398252	1	-1.17822	0	-0.901187	3.39334e-09	0.314124	1	0.467607	1
PsCam036952	GO:0055085			MATE efflux family protein	0.467585	0.467585	-1.01559	-0.883325	9.96031e-11	-1.01559	1.79378e-11	-0.118729	1	0.467585	1	-0.585582	0.0640931	-0.444898	1	-0.334871	1	-0.00908205	1	Medtr6g043810	MT0032_10051	0.582202	1	0.444706	1	-1.03515	0.000318941	-0.575539	1	1.61436	0	1.64968	0	-0.840464	0.577044	-0.617726	1
PsCam045600	GO:0055085	GO:0006810		MSS1,STP13,ATSTP13; Major facilitator superfamily protein	0.466102	0.466102	-0.588153	-0.588153	0.00438271	-0.404716	1	0.342727	1	0.038906	1	0.145708	1	0.0627528	1	0.466102	1	0.303892	1	Medtr1g104780	MT0057_10190	0.487223	1	-0.0486417	1	-0.325124	1	0.228268	1	0.369357	1	0.438278	1	0.167177	1	0.107456	1
PsCam000436	GO:0006810			ENT3,FUR1,ATENT3; Major facilitator superfamily protein	0.462725	0.708741	-0.325376	0.433413	1	0.708741	0.000499876	0.186596	1	0.14798	1	-0.325376	1	0.202232	1	0.384789	1	0.462725	1
PsCam013096	GO:0055085			CNBT1,CNGC20,ATCNGC20; cyclic nucleotide-binding transporter 1	0.462325	0.462325	-1.75102	-1.60207	0	-1.75102	0	-0.174646	1	0.24299	1	-1.65124	0	-1.70278	0	0.0901231	1	0.462325	1	Medtr6g076060	MT0042_00244	0.0384805	1	-0.0443268	1	-0.120536	1	-0.267881	1	-0.00208332	1	0.00202193	1	0.0547344	1	-0.207336	1
PsCam036730	GO:0055085			Sodium/calcium exchanger family protein	0.457524	0.457524	-1.41534	-0.829153	4.2302e-09	-0.717792	0.000328893	0.433354	1	0.0545881	1	-1.41534	0	-1.03006	0	0.457524	1	0.106414	1	Medtr7g086690	MT0011_00410	0.581838	1	0.950665	0.00197134	0.0294027	1	-0.0795311	1	-0.129803	1	0.592069	1	0.324873	1	-0.415932	1
PsCam038098	GO:0055085	GO:0006810		Mitochondrial substrate carrier family protein	0.455716	1.20964	-0.410395	0.497281	0.254335	0.884493	5.98585e-08	0.167138	1	-0.410395	1	1.20964	0	1.16002	0	0.455716	1	0.17527	1	Medtr7g064980	MT0086_10074	0.202338	1	0.0819977	1	-0.104464	1	-0.185378	1	0.106287	1	0.242126	1	0.0784006	1	0.0511541	1
PsCam045775	GO:0030001			Heavy metal transport/detoxification superfamily protein	0.45344	1.27628	-0.140094	-0.129231	1	0.242578	1	0.45344	1	0.162857	1	1.02007	1.23598e-11	1.27628	0	-0.0265297	1	-0.140094	1	Medtr7g113110	MT0036_10095	0.562468	1	0.712525	1	0.270012	1	0.0328534	1	0.0916253	1	0.432336	1	0.354649	1	-0.060261	1
PsCam049290	GO:0055085			ATNHX6,NHX6; Na+/H+ antiporter 6	0.452307	0.758609	0.119043	0.406807	1	0.119043	1	0.258115	1	0.425283	1	0.758609	3.37251e-05	0.616707	0.00910194	0.452307	1	0.42546	1	Medtr2g028230	MT0018_10150	0.670176	1	0.772516	0.463219	0.332441	1	-0.113172	1	0.400782	1	0.704419	1	0.566968	1	-0.21208	1
PsCam049845	GO:0055085			Cation efflux family protein	0.446476	0.686808	-1.43676	0.0483179	1	-0.710118	0.000469171	-1.43676	0	0.446476	1	0.686808	0.000965692	0.383273	1	-0.750469	9.0574e-06	-0.0540113	1	Medtr3g062610	MT0013_00069	-0.639248	1	-0.676578	1	-0.0430408	1	-0.00127246	1	-0.678015	1	-0.727238	1	-0.0420611	1	-0.125444	1
PsCam052813	GO:0030001			Heavy metal transport/detoxification superfamily protein	0.437038	1.99064	-0.738788	0.879728	1.28898e-10	1.42658	0	0.437038	1	-0.738788	6.4632e-06	1.78912	0	1.99064	0	0.390989	1	0.0135534	1	Medtr1g078090	MT0004_00031	0.609479	1	0.414033	1	0.282316	1	-0.515539	1	0.218771	1	0.768616	0.565044	0.496431	1	-0.786046	1
PsCam048631	GO:0006869			Bifunctional inhibitor/lipid-transfer protein/seed storage 2S albumin superfamily protein	0.436657	0.436657	-4.14227	-2.65288	0	-2.62671	0	-0.184609	1	0.436657	1	-4.14227	0	-3.58275	0	0.00543858	1	-0.761534	8.59892e-06
PsCam012447	GO:0055085			MSL10,ATMSL10; mechanosensitive channel of small conductance-like 10	0.433791	0.433791	-0.765672	0.253892	1	-0.204438	1	-0.578875	0.20903	0.433791	1	-0.727989	0.00014656	-0.765672	7.57787e-06	-0.0812316	1	0.164163	1
PsCam009930	GO:0030001			Heavy metal transport/detoxification superfamily protein	0.433199	0.433199	-1.09402	-0.997591	0	-0.67668	0.00211513	0.433199	1	0.14082	1	-1.09402	0	-0.619411	0.00810622	-0.189618	1	-0.232883	1	Medtr7g079110	MT0011_10756	-0.65497	1	-0.355751	1	1.18108	1.49475e-06	0.460562	1	-0.359005	1	-0.296961	1	0.305904	1	0.241565	1
PsCam037603	GO:0055085			MATE efflux family protein	0.429272	1.53687	-0.770666	1.39221	0	1.53687	0	-0.397118	1	-0.770666	1.03089e-06	0.303527	1	-0.0708013	1	0.103539	1	0.429272	1
PsCam050112	GO:0055085	GO:0006810		STP1,ATSTP1; sugar transporter 1	0.42854	0.42854	-0.722474	-0.706667	8.46519e-06	-0.413819	1	0.42854	1	0.152801	1	-0.722474	0.000189791	-0.536608	0.227371	-0.154903	1	-0.167049	1	Medtr4g091370	MT0041_00208	-2.3059	0	-1.58366	0	-0.385064	1	-0.136894	1	-3.53984	0	-2.21874	0	-1.04547	0.00186714	-0.525275	1
PsCam012818	GO:0055085			MSL10,ATMSL10; mechanosensitive channel of small conductance-like 10	0.426584	0.78835	-0.342619	0.78835	6.05704e-08	0.604648	0.0429924	-0.342619	1	0.293702	1	0.333569	1	0.422684	1	0.426584	1	0.270644	1
PsCam045951	GO:0055085	GO:0006810		Mitochondrial substrate carrier family protein	0.425808	0.425808	-0.724965	-0.510739	0.145037	-0.565552	0.193171	0.425808	1	0.0139124	1	-0.27688	1	-0.724965	6.07366e-05	0.311879	1	0.286591	1	Medtr2g436930	MT0018_00533	-1.08741	0.00033837	-1.2929	2.79093e-09	-0.458957	1	-0.363028	1	-0.964246	0.00108257	-0.886927	0.0177541	-0.0831948	1	-0.35062	1
PsCam021129	GO:0006810			NIP4;2,NLM5; NOD26-like intrinsic protein 4;2	0.423122	1.85003	-1.39048	1.1895	0	1.85003	0	-0.00603093	1	-1.39048	0	0.529463	0.502005	0.297617	1	0.270527	1	0.423122	1
PsCam037022	GO:0006810			SNARE-like superfamily protein	0.422877	0.659094	-0.537625	-0.341204	1	-0.537625	0.533901	0.127866	1	0.20106	1	0.659094	0.00324023	0.609278	0.0124832	0.422877	1	0.227103	1	Medtr3g010290	MT0017_10218	0.0123339	1	0.0758908	1	0.225989	1	0.429009	1	0.497133	1	0.437305	1	0.274227	1	0.408547	1
PsCam049698	GO:0030001	GO:0055085		MGT6,MRS2-4; magnesium transporter 6	0.42068	0.664115	-0.41627	-0.00075103	1	-0.41627	1	-0.214195	1	0.42068	1	0.586158	0.0626911	0.664115	0.00111452	-0.135043	1	-0.0246897	1	Medtr8g088670	MT0009_10186	0.117571	1	0.454073	1	0.239523	1	-0.125325	1	-0.075056	1	0.346727	1	0.276878	1	-0.183374	1
PsCam027490	GO:0055085			YSL2,ATYSL2; YELLOW STRIPE like 2	0.415287	0.717164	-0.972397	-0.200833	1	-0.0456621	1	-0.806602	1.17586e-05	0.415287	1	0.717164	0.000243005	-0.084291	1	-0.972397	7.24894e-12	0.382534	1
PsCam006933	GO:0055085			Major facilitator superfamily protein	0.412547	1.08347	0.109512	0.246557	1	0.109512	1	0.304484	1	0.130377	1	1.08347	0	0.991398	8.84834e-12	0.33706	1	0.412547	1	Medtr8g090285
PsCam008764	GO:0006810			PIP1B,TMP-A,ATHH2,PIP1;2; plasma membrane intrinsic protein 1B	0.408272	0.408272	-0.776621	-0.124311	1	-0.561759	0.222391	-0.353904	1	0.408272	1	-0.754802	4.06091e-05	-0.776621	4.25021e-06	-0.175009	1	-0.00255132	1
PsCam023184	GO:0055085	GO:0006810		ATMRP3,MRP3,ABCC3; multidrug resistance-associated protein 3	0.407621	0.709132	-0.21281	0.262601	1	-0.126838	1	-0.21281	1	0.407621	1	0.547881	0.260864	0.709132	0.00013253	-0.088227	1	0.00499334	1
PsCam042626	GO:0055085	GO:0006810		TMT3; tonoplast monosaccharide transporter3	0.404249	1.0279	-1.05066	-0.460555	1	-1.05066	0	0.404249	1	0.0478271	1	0.88363	4.60444e-08	1.0279	0	0.0220963	1	-0.454348	1
PsCam009545	GO:0006810			NRAMP2,ATNRAMP2; NRAMP metal ion transporter 2	0.403337	0.668181	-0.545416	-0.32184	1	-0.545416	0.403965	-0.186297	1	0.403337	1	0.668181	0.00218999	0.665556	0.00104321	-0.0272814	1	0.226776	1	Medtr3g102620	MT0007_00677	0.0188298	1	0.560052	1	0.813561	0.303818	-0.277943	1	0.337564	1	0.5762	1	0.202818	1	-0.0228439	1
PsCam000453	GO:0006865	GO:0055085	GO:0006810	Amino acid permease family protein	0.402209	0.951676	-0.0148114	0.234417	1	-0.0148114	1	0.201177	1	0.402209	1	0.951676	8.48706e-10	0.701961	0.000187702	0.10715	1	0.335163	1	Medtr5g026780	MT0005_01088	0.110842	1	-0.0303058	1	0.0409071	1	0.147277	1	0.577855	1	0.3004	1	-0.0112536	1	0.227539	1
PsCam048372	GO:0055085			Major Facilitator Superfamily with SPX (SYG1/Pho81/XPR1) domain-containing protein	0.399081	3.43759	-0.323636	-0.0345594	1	-0.323636	1	-0.131697	1	0.399081	1	3.31445	0	3.43759	0	-0.0738668	1	0.0683186	1	Medtr7g076520	MT0026_10416	-0.805451	1	-0.713933	1	0.624132	1	1.30523	1.84361e-11	0.410996	1	-0.462089	1	-0.866111	0.300125	1.30351	7.22099e-06
PsCam052006	GO:0006869			Bifunctional inhibitor/lipid-transfer protein/seed storage 2S albumin superfamily protein	0.397734	0.397734	-1.49937	-0.666209	8.07415e-05	-0.175897	1	0.397734	1	-0.209429	1	-1.49937	0	-1.24345	0	0.326477	1	0.150138	1	Medtr7g095230	MT0058_00156	0.16206	1	-0.0378155	1	0.0275532	1	0.0186392	1	-0.0943246	1	0.0703015	1	0.00200751	1	-0.342133	1
PsCam004909	GO:0055085	GO:0006810		ATMRP4,EST3,MRP4,ABCC4; multidrug resistance-associated protein 4	0.397281	0.409334	-0.749369	0.409334	1	0.345669	1	0.28741	1	0.33689	1	-0.708487	0.000362575	-0.749369	1.76683e-05	0.213018	1	0.397281	1
PsCam033628	GO:0006813	GO:0055085		KAT1; potassium channel in Arabidopsis thaliana 1	0.393333	0.393333	-0.780291	-0.0235957	1	-0.39543	1	-0.458087	1	0.393333	1	-0.294367	1	-0.780291	3.49506e-06	-0.583126	0.0307101	0.201057	1	Medtr2g019530	MT0079_10010	-0.748389	1	-0.674782	1	0.581446	1	0.593005	1	0.0726261	1	0.327431	1	0.719076	1	0.104061	1
PsCam038611	GO:0055085			Auxin efflux carrier family protein	0.392471	0.749974	-0.71325	0.407726	1	0.749974	7.12723e-05	0.392471	1	-0.71325	2.66617e-05	0.378752	1	0.456317	1	0.264704	1	-0.38177	1	Medtr1g108390	MT0029_00004	0.535369	1	0.660845	1	-0.199628	1	-0.411036	1	0.178335	1	0.214686	1	-0.137603	1	-0.181661	1
PsCam045535	GO:0055085	GO:0006810		STP7; sugar transporter protein 7	0.391343	0.391343	-0.72844	-0.571216	0.00980103	-0.72844	0.000199691	0.370747	1	0.391343	1	-0.58701	0.0606713	-0.450266	1	0.170271	1	-0.107324	1	Medtr4g116790
PsCam059387	GO:0055085	GO:0006810		ATOCT3,3-Oct; organic cation/carnitine transporter 3	0.390981	0.390981	-1.87923	-0.925515	5.859e-12	-1.17049	0	-0.0594846	1	0.100479	1	-1.87923	0	-1.73235	0	0.170978	1	0.390981	1
PsCam045215	GO:0006810			signal recognition particle receptor alpha subunit family protein	0.384366	1.0954	-0.123998	0.154646	1	-0.123998	1	-0.10215	1	0.276624	1	1.0954	0	0.990864	8.84834e-12	0.0684006	1	0.384366	1	Medtr4g130770	MT0001_10244	-0.0856561	1	-0.0149615	1	-0.0599253	1	-0.105638	1	-0.0707523	1	0.122009	1	0.181149	1	0.0744313	1
PsCam035673	GO:0008272	GO:0055085	GO:0006810	SULTR3;1,AST12; sulfate transporter 3;1	0.383269	1.41181	-2.60402	-0.681734	3.44949e-05	-1.77935	0	-2.35877	0	0.383269	1	1.3662	0	1.41181	0	-2.60402	0	-1.51751	0	Medtr1g071530	MT0004_00951	-1.97469	0	-2.12061	0	-0.0612304	1	0.861595	0.00451702	0.746748	0.885995	-0.418092	1	-1.51436	3.68723e-11	1.21352	0.00012787
PsCam020764	GO:0055085			Auxin efflux carrier family protein	0.381593	0.381593	-1.11287	-0.730015	2.17449e-06	-0.615471	0.0279004	-0.0899631	1	0.11687	1	-1.01252	2.05997e-11	-1.11287	0	0.160717	1	0.381593	1
PsCam059279	GO:0006813			HAK5,ATHAK5; high affinity K+ transporter 5	0.379348	1.9403	-0.508278	0.0588095	1	-0.508278	1	-0.331772	1	0.379348	1	1.9403	0	1.55856	0	0.0268703	1	0.296261	1	Medtr7g108480	MT0067_00125	0.166334	1	0.0442411	1	0.114061	1	0.155016	1	-0.0385188	1	0.0183335	1	-0.0605336	1	0.0412433	1
PsCam044246	GO:0055085			ATOPT5,OPT5; oligopeptide transporter 5	0.375548	1.18508	-0.519512	-0.232686	1	-0.519512	1	-0.0312955	1	0.375548	1	1.04419	4.11993e-12	1.18508	0	-0.227136	1	-0.3172	1
PsCam036095	GO:0055085			ATCHX15,CHX15; cation/hydrogen exchanger 15	0.372084	0.372084	-0.645183	-0.640999	0.000308778	-0.645183	0.00820756	0.209016	1	0.212596	1	-0.356683	1	-0.341153	1	0.372084	1	0.0605908	1	Medtr3g071870	MT0006_10803	-0.0614166	1	0.0815695	1	0.0762334	1	-0.130488	1	0.220426	1	-0.108736	1	0.121364	1	-0.199554	1
PsCam042731	GO:0055085			RSH2; root hair specific 2	0.367708	0.583343	-1.30124	-1.05033	0	-1.30124	0	-0.0320581	1	0.367708	1	0.167201	1	0.583343	0.0365693	-0.674326	0.0004646	-0.659471	0.00144249	Medtr8g069470	MT0038_10202	-0.929948	0.0408355	-0.65437	1	-0.710772	1	-0.741199	0.242125	-0.388265	1	-0.16841	1	-0.560297	1	-0.4602	1
PsCam013938	GO:0006865	GO:0055085	GO:0006810	CAT2; cationic amino acid transporter 2	0.363841	1.34163	-0.110958	0.285768	1	0.594278	0.0646253	0.0469237	1	0.320185	1	0.544547	0.294133	1.34163	0	0.363841	1	-0.110958	1
PsCam045661	GO:0055085			MATE efflux family protein	0.362695	1.20561	-0.516809	0.775816	1.33685e-07	1.04095	5.97927e-12	-0.516809	1	-0.111366	1	1.17549	0	1.20561	0	0.291156	1	0.362695	1
PsCam037914	GO:0055085			Nucleotide/sugar transporter family protein	0.361411	0.361411	-2.25613	-1.60063	0	-1.56657	0	0.361411	1	0.120344	1	-2.25613	0	-1.88351	0	0.0485834	1	-0.55293	0.144214	Medtr5g096310	MT0010_10885	0.21601	1	0.0523698	1	-0.343253	1	0.12088	1	-0.0478951	1	-0.253657	1	-0.320122	1	-0.190261	1
PsCam035373	GO:0055085	GO:0006810		ATMRP3,MRP3,ABCC3; multidrug resistance-associated protein 3	0.357642	0.357642	-1.39787	-0.152973	1	0.056278	1	0.037459	1	-0.0406373	1	-1.3165	0	-1.39787	0	-0.0127521	1	0.357642	1	Medtr8g080050	MT0076_10043	0.146773	1	-0.348086	1	-1.34401	1.69613e-09	0.514528	1	-1.24752	1.57445e-08	0.443922	1	1.05438	0.00141713	-0.199282	1
PsCam045045	GO:0006810			ATGLR3.6,GLR3.6; glutamate receptor 3.6	0.354612	1.00679	-0.685592	0.30876	1	0.0195202	1	-0.623872	0.0384039	0.354612	1	0.94555	1.22774e-09	1.00679	4.42417e-12	-0.685592	0.000266076	0.124634	1	Medtr5g024350	MT0005_00970	-1.07404	0.000522573	-0.846303	0.0548574	-0.366295	1	0.0922675	1	-0.584922	1	-0.0678895	1	-0.307889	1	-0.257663	1
PsCam024906	GO:0006813	GO:0055085		SKOR; STELAR K+ outward rectifier	0.350772	0.891442	0.183838	0.296306	1	0.183838	1	0.22952	1	0.350772	1	0.891442	2.95317e-08	0.861078	3.77161e-08	0.278528	1	0.255001	1	Medtr5g077770	MT0063_10132	1.25499	9.47986e-07	0.625932	1	-0.309139	1	-0.422048	1	0.641889	1	0.599049	1	0.0840821	1	-0.343956	1
PsCam033466	GO:0055085	GO:0006810		AAC3,ATAAC3; ADP/ATP carrier 3	0.350342	1.26445	-0.189466	0.803648	2.26685e-08	0.643095	0.00895998	-0.189466	1	-0.126522	1	1.26445	0	0.967527	4.86659e-11	-0.0135599	1	0.350342	1	Medtr4g078545	MT0003_11218	-0.00914866	1	0.373594	1	-0.320049	1	-0.81191	0.0249948	1.18167	2.67767e-07	1.63657	0	-0.0795447	1	-0.645969	1
PsCam029158	GO:0006810			SEC14 cytosolic factor family protein / phosphoglyceride transfer family protein	0.349253	0.349253	-1.65413	-1.51185	0	-1.47852	0	-0.00979824	1	-0.100051	1	-1.63367	0	-1.65413	0	0.349253	1	-0.0591268	1	Medtr8g095360	MT0009_00487	-0.137107	1	0.130757	1	0.0930629	1	-0.174466	1	-0.0442099	1	-0.0909671	1	-0.0149711	1	-0.101765	1
PsCam024410	GO:0055085			ATOPT5,OPT5; oligopeptide transporter 5	0.347071	1.25406	-0.658931	-0.17789	1	-0.290771	1	-0.394864	1	0.347071	1	1.2425	0	1.25406	0	-0.658931	0.00098117	-0.489891	1
PsCam030804	GO:0055085	GO:0006810		Xanthine/uracil permease family protein	0.343862	0.343862	-1.04544	-0.402531	1	-0.460482	1	0.104229	1	0.343862	1	-1.04544	4.11993e-12	-0.945628	2.07936e-10	0.184972	1	0.295987	1
PsCam013533	GO:0055085			MSL10,ATMSL10; mechanosensitive channel of small conductance-like 10	0.341974	0.358637	-0.699863	0.358637	1	0.0179069	1	-0.671377	0.00565185	0.341974	1	-0.693066	0.000729978	-0.699863	0.000207691	-0.0084755	1	0.207141	1
PsCam035994	GO:0055085			PIN3,ATPIN3; Auxin efflux carrier family protein	0.341158	0.341158	-1.11436	-0.289338	1	-0.367792	1	-0.119731	1	0.341158	1	-1.11436	0	-0.923519	8.49441e-10	-0.131182	1	-0.0514059	1	Medtr4g084870	MT0003_01483	-0.89194	0.116877	-1.01883	0.000184541	-1.4331	3.68723e-11	-0.875895	0.00271222	-0.623755	1	-0.62161	1	-0.879554	0.211521	-0.637806	1
PsCam048989	GO:0055085	GO:0006810		TMT2; tonoplast monosaccharide transporter2	0.339128	0.437078	-0.615887	-0.212487	1	-0.546198	0.392738	-0.393824	1	0.339128	1	0.333179	1	0.437078	1	-0.615887	0.00727673	-0.327654	1	Medtr3g116060	MT0068_10136	0.124694	1	0.0984987	1	-0.39835	1	-0.892438	0.00148859	0.468839	1	0.542567	1	0.373001	1	-0.548091	1
PsCam042564	GO:0055085			ATTDT,ATSDAT,TDT; tonoplast dicarboxylate transporter	0.334982	0.635735	-0.760698	-0.135095	1	-0.760698	4.22168e-05	0.334982	1	-0.131228	1	0.635735	0.00866818	0.464029	1	0.313741	1	-0.220528	1	Medtr4g133230	MT0001_10101	0.443208	1	0.00239563	1	0.0123242	1	0.437705	1	-0.681007	1	-1.8867	0	-0.263167	1	1.44082	6.16136e-08
PsCam020949	GO:0055085			MATE efflux family protein	0.332448	1.13364	-0.449211	0.76354	2.86869e-07	0.860109	2.34776e-07	-0.449211	1	0.0126012	1	1.12274	0	1.13364	0	0.332448	1	0.258135	1
PsCam010844	GO:0055085			MATE efflux family protein	0.330928	0.330928	-0.893001	0.0513135	1	-0.084101	1	0.330928	1	0.212264	1	-0.893001	2.70144e-08	-0.873918	1.76524e-08	0.319957	1	0.270474	1
PsCam025690	GO:0006869			Subtilase family protein	0.327809	0.327809	-0.951548	-0.777533	1.20033e-07	-0.834778	9.33974e-07	0.327809	1	-0.0897851	1	-0.951548	8.52826e-10	-0.897788	4.18084e-09	-0.207589	1	-0.577315	0.0537275	Medtr3g085210	MT0006_00198	-0.88446	0.143062	-1.78697	0	-2.80965	0	-2.19836	0	-1.87195	0	-2.62345	0	-2.33151	0	-1.89676	0
PsCam034689	GO:0055085			Cation efflux family protein	0.327213	1.38701	-0.263249	0.265052	1	0.4097	1	-0.263249	1	0.327213	1	1.21603	0	1.38701	0	-0.157936	1	0.278331	1	Medtr8g046550	MT0207_00007	0.255898	1	0.368695	1	0.122258	1	0.012517	1	-0.0772315	1	-0.0889003	1	0.261694	1	0.0430675	1
PsCam045366	GO:0055085			SUT2,ATSUC3,SUC3,ATSUT2; sucrose transporter 2	0.325549	0.325549	-1.03735	-0.476181	0.596758	-0.554068	0.295111	0.311773	1	0.325549	1	-1.03735	4.11993e-12	-0.978772	2.21209e-11	-0.102198	1	0.05856	1	Medtr8g468330	MT0034_00094	0.109494	1	0.353756	1	0.087306	1	-0.266621	1	-0.0928438	1	-0.0645282	1	-0.05346	1	-0.0195151	1
PsCam010826	GO:0055085			ZIFL1; zinc induced facilitator-like 1	0.32514	0.32514	-1.41629	-0.199546	1	-0.871693	1.23227e-07	-1.41629	0	0.32514	1	-0.486162	1	-0.417361	1	-1.32519	0	-0.89181	4.49724e-09	Medtr3g010850	MT0017_00243	-0.12937	1	-0.130521	1	0.0180357	1	-0.130941	1	-0.0940032	1	-0.14445	1	0.040478	1	0.0229983	1
PsCam030755	GO:0006813	GO:0055085		ATCNGC17,CNGC17; cyclic nucleotide-gated channel 17	0.324202	0.835848	-0.194387	0.024406	1	-0.194387	1	0.252566	1	0.324202	1	0.7075	0.000379348	0.835848	1.62469e-07	0.29941	1	0.127064	1	Medtr2g460590	MT0166_00001	-0.231175	1	0.102056	1	-0.111001	1	0.108251	1	0.0435717	1	0.226419	1	-0.103759	1	0.0641981	1
PsCam044056	GO:0055085			SLAH1; SLAC1 homologue 1	0.321876	1.92432	-0.79329	0.677321	4.40114e-05	0.663456	0.0037651	0.0104775	1	0.321876	1	1.92432	0	1.25791	0	-0.79329	8.29547e-07	0.135594	1	Medtr4g132400	MT0001_00117	-0.0985323	1	0.0632863	1	-0.168839	1	0.0625804	1	-0.0320266	1	-0.0217667	1	0.192532	1	0.149423	1
PsCam011452	GO:0006810			ATVAMP725,VAMP725; vesicle-associated membrane protein 725	0.321705	0.742589	-0.357576	0.424441	1	0.105823	1	-0.357576	1	-0.0294852	1	0.742589	7.32639e-05	0.160962	1	-0.0324421	1	0.321705	1	Medtr4g083490	MT0003_11450	0.252648	1	0.159226	1	0.0841285	1	0.147959	1	0.329058	1	0.250512	1	0.044371	1	0.233844	1
PsCam039608	GO:0030001			Copper transport protein family	0.318417	0.318417	-0.541379	-0.541379	0.0383514	-0.497143	1	0.318417	1	0.145104	1	-0.335888	1	-0.347904	1	0.162667	1	0.0313323	1
PsCam012445	GO:0055085			MSL10,ATMSL10; mechanosensitive channel of small conductance-like 10	0.315608	0.315608	-0.920893	-0.0703567	1	-0.576761	0.126754	-0.6764	0.00458002	0.315608	1	-0.920893	5.35179e-09	-0.914187	1.52192e-09	-0.150642	1	0.0806039	1
PsCam037585	GO:0055085			HKT1,ATHKT1; high-affinity K+ transporter 1	0.313199	2.05495	-0.085802	0.364834	1	0.951466	1.15998e-09	-0.085802	1	0.313199	1	1.21786	0	2.05495	0	0.192831	1	0.0158835	1	Medtr6g092970	MT0024_10471	0.108441	1	0.742818	1	0.333076	1	-0.528126	1	1.16431	5.51241e-07	1.9975	0	0.55628	1	-0.31387	1
PsCam037566	GO:0055085	GO:0006810		ATPLT5,PMT5,ATPMT5; polyol/monosaccharide transporter 5	0.311095	1.53506	-0.476344	0.842818	1.68739e-09	0.515948	1	-0.476344	1	0.0954336	1	1.53506	0	1.34227	0	0.194688	1	0.311095	1	Medtr4g072030	MT0003_00911	-0.365981	1	0.291173	1	0.107427	1	-0.15339	1	0.0864435	1	0.698575	1	0.0773688	1	-0.0605977	1
PsCam014424	GO:0055085			Cation efflux family protein	0.309273	1.22507	-0.838464	0.296558	1	-0.171643	1	-0.838464	2.34808e-06	0.309273	1	0.959097	5.39711e-10	1.22507	0	-0.087825	1	0.019852	1
PsCam048190	GO:0006810			GLR5,GLR3.7,ATGLR3.7; glutamate receptor 5	0.308937	1.01675	-0.754732	0.128247	1	-0.43773	1	-0.754732	0.000142561	0.308937	1	0.876701	6.80613e-08	1.01675	0	-0.430796	1	0.0931708	1	Medtr2g088430	MT0019_00363	-0.304114	1	-0.188403	1	-0.230119	1	-0.220697	1	-0.424358	1	-0.285181	1	-0.189019	1	-0.26467	1
PsCam045617	GO:0006865	GO:0055085	GO:0006810	Amino acid permease family protein	0.30774	0.569924	-0.828834	0.569924	0.0104122	0.260961	1	-0.828834	3.84512e-06	0.30774	1	0.0846109	1	0.0292882	1	-0.0270572	1	0.210518	1	Medtr5g005160	MT0005_10024	0.206592	1	0.735379	1	0.460332	1	0.00495794	1	0.256343	1	0.356507	1	0.209177	1	0.122784	1
PsCam025699	GO:0055085	GO:0006813		SKOR; STELAR K+ outward rectifier	0.307294	0.949306	-0.186478	0.18772	1	0.100326	1	-0.186478	1	0.307294	1	0.85314	2.5139e-07	0.949306	1.63694e-10	-0.00982864	1	0.132515	1	Medtr5g077770	MT0063_10132	1.25499	9.47986e-07	0.625932	1	-0.309139	1	-0.422048	1	0.641889	1	0.599049	1	0.0840821	1	-0.343956	1
PsCam036384	GO:0055085			sodium/calcium exchanger family protein / calcium-binding EF hand family protein	0.301559	0.301559	-1.51388	0.156692	1	-0.377247	1	-1.51388	0	0.301559	1	-0.416816	1	-0.337711	1	-1.15174	0	-0.469368	1
PsCam045136	GO:0006813	GO:0055085		KEA3; K+ efflux antiporter 3	0.300443	0.433129	-0.710718	-0.353742	1	-0.710718	0.000456389	-0.427145	1	0.300443	1	0.164201	1	0.433129	1	-0.709144	8.06621e-05	-0.697251	0.000234952	Medtr4g092790	MT0041_10268	-0.972201	0.0120919	-0.577064	1	0.801986	0.416742	0.754507	0.160257	-0.315531	1	-0.21103	1	0.00226417	1	0.383408	1
PsCam013303	GO:0055085			ALF5; MATE efflux family protein	0.300318	1.50261	-0.574866	0.816214	9.97788e-09	1.06377	0	-0.574866	0.241715	-0.0589127	1	1.34883	0	1.50261	0	0.277829	1	0.300318	1
PsCam007163	GO:0055085			MATE efflux family protein	0.297737	0.724865	-0.292324	-0.0701743	1	-0.0749039	1	-0.292324	1	0.104123	1	0.724865	0.000169709	0.633532	0.00439243	0.128682	1	0.297737	1
PsCam049261	GO:0055085			Major facilitator superfamily protein	0.294626	1.73062	-0.326947	0.326981	1	-0.0129931	1	-0.326947	1	0.294626	1	1.73062	0	1.53755	0	-0.0982817	1	0.167876	1
PsCam035768	GO:0006813	GO:0055085		SKOR; STELAR K+ outward rectifier	0.291986	0.826904	-0.110954	0.198897	1	0.148385	1	-0.0933766	1	0.291986	1	0.755945	3.84104e-05	0.826904	2.69928e-07	-0.110954	1	0.0782597	1	Medtr5g077770	MT0063_10132	1.25499	9.47986e-07	0.625932	1	-0.309139	1	-0.422048	1	0.641889	1	0.599049	1	0.0840821	1	-0.343956	1
PsCam025654	GO:0055085			ALF5; MATE efflux family protein	0.291516	1.44111	-0.427399	0.836859	2.51937e-09	1.08882	0	-0.427399	1	-0.076456	1	1.44111	0	1.40672	0	-0.0436339	1	0.291516	1	Medtr2g078990
PsCam034627	GO:0055085			Auxin efflux carrier family protein	0.28753	0.28753	-0.750946	0.241006	1	0.202421	1	-0.000828372	1	0.112716	1	-0.750946	4.89753e-05	-0.674072	0.00070385	0.28753	1	0.182355	1	Medtr5g054950	MT0008_10132	0.253612	1	0.342594	1	0.0702978	1	-0.032453	1	-0.0434774	1	-0.0342657	1	0.0318123	1	0.0643515	1
PsCam057607	GO:0055085			MATE efflux family protein	0.284982	0.284982	-0.840453	-0.416987	1	-0.409744	1	0.243761	1	0.284982	1	-0.840453	5.00918e-07	-0.753426	1.43355e-05	0.205953	1	0.185052	1
PsCam028270	GO:0055085			DND1,ATCNGC2,CNGC2; Cyclic nucleotide-regulated ion channel family protein	0.283684	0.94225	-0.633606	-0.183878	1	-0.633606	0.0133061	-0.272265	1	0.283684	1	0.882295	4.96576e-08	0.94225	2.56602e-10	-0.273724	1	-0.0479838	1	Medtr7g012260	MT0021_10339	0.166068	1	0.715455	1	0.543631	1	-0.660936	1	0.65178	1	1.24866	2.56056e-08	0.184225	1	-0.43806	1
PsCam005463	GO:0006869			Bifunctional inhibitor/lipid-transfer protein/seed storage 2S albumin superfamily protein	0.281611	0.281611	-1.75407	-0.311453	1	-0.581241	0.106884	-0.880582	2.54716e-07	-0.0888686	1	-1.15497	0	-1.75407	0	-1.04515	0	0.281611	1
PsCam000253	GO:0055085	GO:0006810		ABC transporter family protein	0.281442	0.281442	-1.54785	-0.626125	0.000665801	-1.54785	0	-0.434102	1	0.281442	1	-0.596411	0.0421498	-0.876517	1.51174e-08	-0.0288868	1	-0.0112942	1
PsCam031424	GO:0055085	GO:0006810		TAAC; thylakoid ATP/ADP carrier	0.281358	0.901346	-0.315593	0.398224	1	0.901346	2.2781e-08	0.281358	1	-0.315593	1	0.210332	1	0.274137	1	-0.00327829	1	0.0120176	1	Medtr7g068340	MT0026_10081	0.0801244	1	-0.0211392	1	0.535418	1	0.462835	1	-0.318802	1	-0.836681	0.0816374	-0.2617	1	0.273971	1
PsCam008779	GO:0030001			Heavy metal transport/detoxification superfamily protein	0.279225	0.962038	-0.350223	0.0803612	1	0.217978	1	-0.350223	1	-0.23391	1	0.718622	0.000227098	0.962038	7.07868e-11	0.172722	1	0.279225	1	Medtr4g101025	MT0001_01504	0.0916221	1	0.129687	1	0.164523	1	0.0942304	1	-0.0792311	1	-0.170388	1	0.0546608	1	0.191877	1
PsCam036878	GO:0055085			sodium/calcium exchanger family protein / calcium-binding EF hand family protein	0.276289	0.276289	-0.997724	-0.348939	1	-0.572575	0.148487	0.276289	1	0.161276	1	-0.997724	4.94392e-11	-0.829315	2.3553e-07	-0.169122	1	-0.557647	0.119507	Medtr2g078240
PsCam029711	GO:0055085			MATE efflux family protein	0.268841	0.987176	-0.101789	0.504217	0.190742	0.301223	1	-0.101789	1	0.268841	1	0.827866	9.83041e-07	0.987176	1.32725e-11	-0.0110949	1	0.126658	1
PsCam043657	GO:0030001			ATFP6,HIPP26,FP6; farnesylated protein 6	0.267229	0.267229	-1.09098	0.155731	1	0.243564	1	0.267229	1	-0.709005	3.35892e-05	-0.539768	0.348926	-1.09098	0	0.22512	1	0.0465926	1	Medtr3g117890	MT0089_10069	0.371357	1	0.674055	1	-0.168058	1	-0.511445	1	0.0271413	1	0.922484	0.00573599	0.561973	1	-0.693527	1
PsCam057635	GO:0055085			Major Facilitator Superfamily with SPX (SYG1/Pho81/XPR1) domain-containing protein	0.266649	0.7214	0.0482678	0.0522401	1	0.066817	1	0.0482678	1	0.178123	1	0.550796	0.234756	0.7214	7.25056e-05	0.266649	1	0.0693474	1
PsCam021015	GO:0055085			Major Facilitator Superfamily with SPX (SYG1/Pho81/XPR1) domain-containing protein	0.266198	1.05011	-0.0376634	0.145209	1	-0.0376634	1	0.199921	1	0.266198	1	0.823944	1.21044e-06	1.05011	0	0.188608	1	0.150326	1
PsCam048057	GO:0055085	GO:0006810		Mitochondrial substrate carrier family protein	0.264719	0.264719	-0.763132	-0.742812	1.01399e-06	-0.763132	3.74474e-05	0.264719	1	0.0694474	1	-0.74984	5.16672e-05	-0.669464	0.000871353	0.162564	1	-0.0459634	1	Medtr8g090210	MT0009_10298	-0.241027	1	-0.120754	1	0.0236417	1	-0.0191287	1	0.10216	1	-0.160753	1	0.257969	1	0.177885	1
PsCam002814	GO:0006869			LTP3; lipid transfer protein 3	0.263953	0.263953	-3.81634	-1.18992	0	-1.40134	0	0.00554658	1	-0.269807	1	-3.81634	0	-3.5979	0	0.0343084	1	0.263953	1
PsCam036118	GO:0055085			DCT,DIT2.1; dicarboxylate transport 2.1	0.259963	0.259963	-0.804838	-0.531027	0.060597	-0.722622	0.000262508	-0.249955	1	0.259963	1	-0.804838	3.29069e-06	-0.607106	0.013682	-0.773467	2.54857e-06	-0.712729	0.000108666	Medtr2g009220	MT0023_00295	0.0245756	1	0.0586329	1	0.114234	1	0.144776	1	-0.0536174	1	-0.206681	1	0.00413717	1	0.154882	1
PsCam037187	GO:0055085	GO:0006810		ATOCT3,3-Oct; organic cation/carnitine transporter 3	0.259337	0.259337	-1.46925	-0.836165	2.64241e-09	-0.930939	4.00611e-09	-0.0931561	1	0.107463	1	-1.46925	0	-1.284	0	0.0879812	1	0.259337	1
PsCam008234	GO:0030001			HIPP21; Heavy metal transport/detoxification superfamily protein	0.252706	0.252706	-1.18752	-1.04643	0	-1.18752	0	0.252706	1	0.0942913	1	-0.349298	1	-0.370523	1	-0.0776034	1	-0.159066	1	Medtr3g010130
PsCam020861	GO:0055085	GO:0006810		GLT1,PGLCT; plastidic GLC translocator	0.252313	0.252313	-0.674611	-0.130872	1	-0.17123	1	-0.0947797	1	0.252313	1	-0.674611	0.00165472	-0.42958	1	-0.410388	1	-0.498526	1
PsCam042822	GO:0006810			clathrin adaptor complexes medium subunit family protein	0.249865	0.249865	-1.79859	-0.0444073	1	-0.335317	1	-0.0957704	1	0.249865	1	-1.79859	0	-1.68153	0	-0.23917	1	-0.016053	1
PsCam013990	GO:0006810			clathrin adaptor complexes medium subunit family protein	0.248963	0.248963	-1.48941	0.0205361	1	-0.319504	1	-0.185482	1	0.248963	1	-1.48941	0	-1.36601	0	-0.135645	1	-0.0382504	1
PsCam057664	GO:0055085	GO:0006810		STP14; sugar transporter 14	0.24854	0.570521	-0.333136	0.539885	0.0409898	0.430775	1	0.24854	1	-0.205745	1	0.570521	0.11345	0.403921	1	0.0603892	1	-0.333136	1
PsCam035465	GO:0006813	GO:0055085		KEA2,ATKEA2; K+ efflux antiporter 2	0.246361	1.32164	-0.278198	0.0995713	1	-0.0355524	1	0.246361	1	0.0158777	1	1.28992	0	1.32164	0	-0.136378	1	-0.278198	1	Medtr7g076700	MT0026_10429	0.0423314	1	-0.0331158	1	0.139633	1	0.00893082	1	0.0960501	1	-0.176626	1	0.196478	1	0.0901294	1
PsCam030723	GO:0055085			CLC-D,ATCLC-D; chloride channel D	0.245752	0.603306	-0.129902	0.281007	1	-0.129902	1	0.083148	1	0.245752	1	0.603306	0.03216	0.464289	1	0.195281	1	0.100023	1	Medtr5g005990	MT0005_00057	0.444895	1	0.429583	1	0.303755	1	-0.0172259	1	0.129474	1	0.477222	1	0.531212	1	-0.092744	1
PsCam045135	GO:0055085			Voltage-gated chloride channel family protein	0.245428	0.245428	-0.804367	0.093703	1	-0.175264	1	-0.804367	1.31364e-05	0.245428	1	-0.422637	1	-0.0532322	1	-0.477015	1	-0.383904	1	Medtr4g115640	MT0001_00891	-0.50783	1	-0.357106	1	0.0125405	1	-0.0627237	1	-0.332042	1	-0.165091	1	-0.0568336	1	-0.438017	1
PsCam034167	GO:0055085	GO:0006810		NIP4;2,NLM5; NOD26-like intrinsic protein 4;2	0.243039	1.06607	-0.687835	0.653438	0.000160276	1.06607	0	0.0468434	1	-0.687835	0.000104201	0.528445	0.520187	0.134085	1	0.0963705	1	0.243039	1
PsCam034042	GO:0055085			ANTR1,PHT4;1; phosphate transporter 4;1	0.238525	1.0666	-0.0899786	0.0831983	1	-0.0773913	1	0.2288	1	-0.0851126	1	1.05984	0	1.0666	0	0.238525	1	-0.0899786	1	Medtr3g463080	MT0013_00353	0.211375	1	0.317847	1	0.162173	1	-0.179961	1	0.897748	0.00996528	0.921636	0.00589549	0.425676	1	-0.104369	1
PsCam054726	GO:0006810			Sec14p-like phosphatidylinositol transfer family protein	0.23837	0.23837	-0.708197	-0.611612	0.00138619	-0.708197	0.000512527	0.0563634	1	0.23837	1	-0.15075	1	0.0265173	1	0.0762378	1	-0.0339199	1	Medtr4g070810	MT0003_10873	0.0172998	1	0.658167	1	0.739028	1	-0.235013	1	-0.259687	1	-0.0940428	1	0.47662	1	0.235443	1
PsCam048362	GO:0055085	GO:0006810		ATPLT5,PMT5,ATPMT5; polyol/monosaccharide transporter 5	0.236933	1.04746	-0.271042	0.495622	0.272311	0.236507	1	-0.271042	1	0.236933	1	1.04746	0	0.988019	1.32725e-11	0.0950289	1	0.11008	1
PsCam035814	GO:0030001			HMA5; heavy metal atpase 5	0.234517	0.234517	-0.923054	-0.514191	0.125303	-0.523102	0.889169	0.234517	1	0.013549	1	-0.923054	4.70908e-09	-0.67737	0.000603591	0.122362	1	-0.150548	1	Medtr5g010420	MT0005_10280	-0.0865974	1	-0.114878	1	-0.123919	1	0.192784	1	-0.0592475	1	-0.135603	1	-0.00837013	1	0.0468347	1
PsCam051839	GO:0006810			AP19; associated protein 19	0.2342	0.2342	-0.665082	-0.0952388	1	0.204959	1	0.2342	1	-0.237339	1	-0.665082	0.00250442	-0.614765	0.00988884	0.0890227	1	-0.00575188	1
PsCam033647	GO:0006813			KUP5; K+ uptake permease 5	0.22825	1.46628	-0.711239	0.259029	1	-0.0773863	1	-0.711239	0.00102305	0.22825	1	1.46628	0	1.46126	0	-0.439977	1	-0.0108725	1	Medtr8g063840	MT0038_10298	-0.356124	1	-0.0285434	1	-0.0597954	1	-0.356833	1	0.125472	1	0.0856995	1	-0.428526	1	-0.096799	1
PsCam014082	GO:0006810			Clathrin adaptor complexes medium subunit family protein	0.223873	0.223873	-0.824341	-0.162417	1	-0.151945	1	0.0436253	1	0.195997	1	-0.824341	1.18527e-06	-0.562836	0.0829603	0.223873	1	-0.0499888	1	Medtr3g112190	MT0040_10151	0.230017	1	-0.127838	1	-0.281469	1	-0.0127124	1	-0.0888842	1	-0.51622	1	-0.0536459	1	-0.0117316	1
PsCam001862	GO:0030001			Heavy metal transport/detoxification superfamily protein	0.221324	0.341525	-2.64508	0.116795	1	0.341525	1	-0.135635	1	0.118612	1	-2.64508	0	-2.41827	0	-0.0230153	1	0.221324	1	Medtr6g086020	MT0024_10151	1.59293	0	1.18738	2.70584e-07	-1.87802	0	-1.72261	0	0.680907	1	-0.6783	1	-0.421415	1	-0.276821	1
PsCam052171	GO:0030001			HIPP21; Heavy metal transport/detoxification superfamily protein	0.218802	0.218802	-1.08986	-0.768808	2.07016e-07	-1.08986	0	0.206239	1	0.218802	1	-0.241597	1	-0.472733	1	-0.346033	1	-0.310181	1	Medtr7g083060
PsCam052926	GO:0006810			SNARE-like superfamily protein	0.216555	0.216555	-0.736322	-0.037901	1	0.0491397	1	0.216555	1	-0.0691245	1	-0.595128	0.0443125	-0.736322	3.43548e-05	0.0774592	1	0.0988416	1
PsCam005528	GO:0006813			KUP10; K+ uptake permease 10	0.215372	2.26827	-1.12431	0.404399	1	-0.387081	1	-1.12431	0	0.215372	1	2.00497	0	2.26827	0	-0.502343	0.78237	-0.386714	1	Medtr8g022160	MT0028_00190	0.0253215	1	0.232108	1	0.156111	1	0.000951797	1	-0.0724416	1	0.0379811	1	0.0161768	1	0.0607573	1
PsCam027041	GO:0055085	GO:0006810		ATPLT5,PMT5,ATPMT5; polyol/monosaccharide transporter 5	0.214731	1.22885	-0.468242	0.546237	0.0308553	0.329396	1	-0.468242	1	0.214731	1	1.20787	0	1.22885	0	0.0900141	1	0.0569317	1	Medtr4g072030	MT0003_00911	-0.365981	1	0.291173	1	0.107427	1	-0.15339	1	0.0864435	1	0.698575	1	0.0773688	1	-0.0605977	1
PsCam000258	GO:0055085	GO:0006810		ATMRP3,MRP3,ABCC3; multidrug resistance-associated protein 3	0.212944	0.824595	-0.200472	0.395827	1	0.210291	1	-0.200472	1	0.212944	1	0.701436	0.000500186	0.824595	3.07476e-07	0.160585	1	-0.0686379	1
PsCam034514	GO:0006813			KUP11; K+ uptake permease 11	0.211635	1.63799	-0.0306929	0.469327	0.781557	0.21556	1	-0.0306929	1	0.195535	1	1.63799	0	1.607	0	0.0301037	1	0.211635	1
PsCam045485	GO:0055085			MATE efflux family protein	0.210677	0.921776	-0.811467	-0.417388	1	-0.811467	3.21377e-06	-0.310351	1	0.210677	1	0.766676	2.26821e-05	0.921776	9.46773e-10	-0.590968	0.0219025	-0.452139	1	Medtr8g069470	MT0038_10202	-0.929948	0.0408355	-0.65437	1	-0.710772	1	-0.741199	0.242125	-0.388265	1	-0.16841	1	-0.560297	1	-0.4602	1
PsCam051643	GO:0030001			Heavy metal transport/detoxification superfamily protein	0.20995	0.20995	-2.09641	-0.364783	1	-0.478522	1	0.208686	1	0.0411714	1	-2.09641	0	-2.08822	0	0.115786	1	0.20995	1
PsCam015578	GO:0006813			KUP10; K+ uptake permease 10	0.208316	1.8391	-0.479717	0.260587	1	-0.225263	1	-0.362264	1	0.208316	1	1.8391	0	1.64285	0	-0.479717	1	0.0888093	1
PsCam040536	GO:0030001			Heavy metal transport/detoxification superfamily protein	0.207788	0.212745	-0.806748	-0.806748	1.85379e-08	-0.314392	1	0.207788	1	-0.242152	1	0.0859174	1	0.212745	1	-0.185966	1	-0.747996	1.76607e-05	Medtr3g073670	MT0006_10730	2.64461	0	2.42981	0	0.0256567	1	-0.143578	1	2.69849	0	2.09326	0	0.409358	1	0.615123	1
PsCam052010	GO:0055085	GO:0006810		DELTA-TIP,TIP2;1,DELTA-TIP1,AQP1,ATTIP2;1; delta tonoplast integral protein	0.205184	0.205184	-5.10734	-1.85547	0	-2.06269	0	0.0594043	1	0.205184	1	-5.10734	0	-4.56784	0	0.0183859	1	-0.981202	1.40979e-11	Medtr8g013680	MT0015_10384	-2.17477	0	-3.10024	0	-0.0477126	1	1.49534	0	-2.87116	0	-3.9735	0	-2.13857	0	-0.0111419	1
PsCam036102	GO:0055085	GO:0006810		TMT3; tonoplast monosaccharide transporter3	0.20337	0.477992	-0.671719	-0.405633	1	-0.671719	0.00262929	0.20337	1	-0.192779	1	0.316969	1	0.477992	1	-0.0841264	1	-0.375117	1	Medtr5g044910	MT0012_00155	0.533916	1	0.216144	1	-0.130168	1	-1.00735	1.72036e-05	0.927664	0.00373957	0.366552	1	0.787817	1	-0.408799	1
PsCam020853	GO:0008272	GO:0055085	GO:0006810	AST68,SULTR2;1; slufate transporter 2;1	0.199982	0.635258	-3.38234	-2.35548	0	-3.38234	0	-1.24708	0	0.199982	1	-0.14996	1	0.635258	0.00407183	-2.01201	0	-2.35262	0	Medtr3g087740	MT0006_10109	-2.23871	0	0.224805	1	1.75224	0	-0.394234	1	-0.905573	0.00773429	-0.413567	1	-0.327639	1	-0.849638	1
PsCam012917	GO:0055085			PHT4;2; phosphate transporter 4;2	0.197251	0.197251	-1.35052	-0.246802	1	-0.368949	1	-0.091	1	0.197251	1	-1.35052	0	-1.25501	0	0.0438217	1	-0.0801793	1	Medtr7g066780	MT0026_00016	-0.0140201	1	0.174654	1	0.170924	1	-0.140515	1	-1.02308	0.000134072	-1.33745	4.87886e-10	-0.213365	1	0.0278434	1
PsCam014004	GO:0006810			clathrin adaptor complexes medium subunit family protein	0.195541	0.195541	-0.978886	0.141052	1	-0.231019	1	-0.0912265	1	0.195541	1	-0.978886	1.56557e-10	-0.966657	5.30901e-11	-0.00467577	1	0.123209	1
PsCam034826	GO:0006820	GO:0055085		VDAC2,ATVDAC2; voltage dependent anion channel 2	0.195172	0.195172	-0.681544	-0.31938	1	-0.312893	1	0.195172	1	0.0819638	1	-0.681544	0.00121975	-0.621563	0.00738983	-0.0076385	1	-0.133587	1	Medtr5g015580	MT0005_10520	-1.00953	0.00395552	-1.1114	5.76757e-06	0.51009	1	0.432601	1	-0.427642	1	-0.947975	0.00248711	-0.0858184	1	0.416123	1
PsCam056042	GO:0055085	GO:0006810		ATPLT5,PMT5,ATPMT5; polyol/monosaccharide transporter 5	0.194914	1.22684	-0.475516	0.610623	0.00145643	0.373117	1	-0.475516	1	0.194914	1	1.21642	0	1.22684	0	0.14296	1	0.0753432	1	Medtr4g072030	MT0003_00911	-0.365981	1	0.291173	1	0.107427	1	-0.15339	1	0.0864435	1	0.698575	1	0.0773688	1	-0.0605977	1
PsCam048981	GO:0055085	GO:0006810		ATPGP1,PGP1,ABCB1; ATP binding cassette subfamily B1	0.192729	0.192729	-0.731577	-0.107325	1	-0.0500921	1	-0.285813	1	0.192729	1	-0.731577	0.000123746	-0.505522	0.709372	-0.239809	1	-0.142561	1	Medtr7g102070	MT0031_10211	-0.176302	1	-0.224336	1	-0.395913	1	-0.370867	1	-0.480284	1	-0.666748	1	-0.20272	1	-0.215916	1
PsCam015562	GO:0006813			KUP10; K+ uptake permease 10	0.192002	1.63018	-0.477612	0.237476	1	-0.231034	1	-0.397172	1	0.192002	1	1.63018	0	1.48417	0	-0.477612	1	0.0499319	1
PsCam011134	GO:0030001			HMA2,ATHMA2; heavy metal atpase 2	0.18815	0.305147	-0.723034	-0.587318	0.00456249	-0.398267	1	0.140116	1	0.18815	1	-0.173638	1	0.305147	1	-0.287527	1	-0.723034	6.44566e-05	Medtr4g127580	MT0001_00371	0.140083	1	0.890396	0.0140648	0.752203	1	-0.797889	0.0398151	1.09056	1.05695e-05	1.71209	0	0.164638	1	-0.953384	0.172849
PsCam040868	GO:0030001			Heavy metal transport/detoxification superfamily protein	0.172278	0.172278	-1.115	-0.309485	1	-0.415708	1	0.172278	1	0.164153	1	-0.936421	2.12589e-09	-1.115	0	0.0879211	1	0.107937	1	Medtr4g094238	MT0001_01925	0.109861	1	-0.22669	1	-0.0449784	1	0.097973	1	-0.272242	1	-0.296117	1	0.0595837	1	-0.0176239	1
PsCam057234	GO:0006813			KUP11; K+ uptake permease 11	0.169607	0.838079	-0.606019	0.0859914	1	-0.340218	1	-0.606019	0.0762808	0.169607	1	0.814855	1.95332e-06	0.838079	1.43029e-07	-0.463482	1	-0.255613	1	Medtr4g094660	MT0001_01806	-0.223055	1	-0.00750518	1	0.0102171	1	0.0980324	1	-0.294815	1	0.40885	1	0.158946	1	-0.387648	1
PsCam045168	GO:0055085			CLC-F,ATCLC-F; chloride channel F	0.161795	0.161795	-1.17518	-0.225578	1	-0.359704	1	-0.179543	1	0.161795	1	-1.17518	0	-0.938075	3.36237e-10	-0.110969	1	-0.160818	1	Medtr3g009530	MT0017_10187	0.343974	1	0.223383	1	0.449839	1	0.301813	1	0.740097	1	0.444756	1	0.26694	1	0.46795	1
PsCam042259	GO:0006820	GO:0055085		VDAC1,ATVDAC1; voltage dependent anion channel 1	0.158909	0.645973	-0.555202	0.456705	1	0.645973	0.00793898	0.158909	1	-0.300052	1	0.0412364	1	-0.103787	1	-0.555202	0.0988901	0.0194877	1	Medtr6g011390	MT0025_10224	0.0734513	1	0.228878	1	0.148169	1	0.0864883	1	-0.109094	1	-0.0225149	1	0.127787	1	0.100993	1
PsCam035350	GO:0055085	GO:0006810		PGP20; P-glycoprotein 20	0.157505	1.06445	-0.657081	0.255847	1	-0.233438	1	-0.657081	0.0102003	0.157505	1	1.06445	0	0.872616	1.90726e-08	-0.509791	0.591337	-0.0883636	1	Medtr7g023340	MT0035_00137	0.272264	1	0.298943	1	-0.0663694	1	-0.136762	1	-0.23397	1	0.400469	1	0.33017	1	-0.0844732	1
PsCam045639	GO:0055085	GO:0006810		Major facilitator superfamily protein	0.155346	0.155346	-2.43704	-0.09026	1	-0.427389	1	-0.684674	0.00322886	0.155346	1	-2.43704	0	-1.83033	0	-0.490066	1	-0.845687	7.43807e-08	Medtr3g080240	MT0006_10460	-0.0250655	1	-0.0909452	1	-0.110929	1	-0.0204861	1	0.460126	1	0.175898	1	-0.102062	1	0.159443	1
PsCam054796	GO:0055085			VDAC4,ATVDAC4; voltage dependent anion channel 4	0.14843	0.595182	-0.20611	0.339819	1	0.253823	1	-0.20611	1	-0.0228069	1	0.595182	0.0442188	0.285794	1	-0.20207	1	0.14843	1	Medtr4g128300	MT0001_00331	-0.437572	1	-0.283558	1	0.13596	1	0.226555	1	0.454125	1	0.209235	1	-0.204741	1	0.275424	1
PsCam042553	GO:0055085			SLAH3; SLAC1 homologue 3	0.148303	0.148303	-1.86199	-0.874568	1.87488e-10	-1.03222	5.97927e-12	-0.282276	1	0.148303	1	-1.74727	0	-1.86199	0	0.0247559	1	-0.0317175	1
PsCam042632	GO:0055085			ATOPT5,OPT5; oligopeptide transporter 5	0.147977	0.388905	-0.655354	0.0655058	1	0.388905	1	-0.443614	1	0.147977	1	-0.655354	0.00380163	-0.248997	1	-0.280499	1	-0.51558	0.606354
PsCam025599	GO:0055085			MATE efflux family protein	0.147125	0.731638	-0.366048	0.558762	0.0174656	0.731638	0.000171672	-0.366048	1	-0.320836	1	0.441509	1	0.701726	0.000189838	0.147125	1	0.0124692	1
PsCam009836	GO:0055085	GO:0006810		NIP4;2,NLM5; NOD26-like intrinsic protein 4;2	0.145738	1.01787	-0.838635	0.582151	0.00584397	1.01787	1.79378e-11	-0.0531144	1	-0.838635	1.60503e-08	0.469933	1	0.219374	1	-0.0418427	1	0.145738	1
PsCam043954	GO:0055085	GO:0006810		ATPGP1,PGP1,ABCB1; ATP binding cassette subfamily B1	0.144133	0.144133	-0.703712	-0.250736	1	-0.20099	1	-0.19611	1	0.144133	1	-0.703712	0.000451004	-0.50636	0.688503	-0.162195	1	-0.193554	1	Medtr1g063170	MT0004_00619	-0.480155	1	-0.500629	1	-0.115336	1	-0.0559657	1	-0.387014	1	-0.392395	1	-0.291201	1	0.18903	1
PsCam004659	GO:0055085			YSL1,ATYSL1; YELLOW STRIPE like 1	0.142682	1.91349	-0.762773	-0.310048	1	-0.14029	1	-0.762773	9.78366e-05	0.142682	1	1.36589	0	1.91349	0	-0.665147	0.000726957	-0.353132	1	Medtr1g077840	MT0004_00022	0.211389	1	1.23203	4.0928e-08	0.621733	1	-0.241011	1	0.230034	1	1.45377	0	0.751446	1	-0.0252775	1
PsCam058753	GO:0006869			Bifunctional inhibitor/lipid-transfer protein/seed storage 2S albumin superfamily protein	0.141933	0.141933	-2.85692	-1.53725	0	-1.60226	0	-0.173378	1	0.141933	1	-2.85692	0	-2.28816	0	-0.171297	1	-0.567442	0.0805153
PsCam055906	GO:0055085			PHT4;6; phosphate transporter 4;6	0.139398	0.139398	-0.829062	-0.238141	1	-0.633259	0.0134983	0.0938647	1	0.139398	1	-0.787755	7.89601e-06	-0.829062	2.38923e-07	-0.0451572	1	-0.0577106	1	Medtr4g030900	MT0014_00346	-0.314557	1	-0.289586	1	0.343866	1	0.158425	1	0.330377	1	-0.0209249	1	-0.0444857	1	0.265116	1
PsCam009620	GO:0055085			ATMHX,MHX1,ATMHX1,MHX; magnesium/proton exchanger	0.139186	1.10987	-0.307705	-0.200811	1	-0.307705	1	0.0222859	1	0.139186	1	0.817196	1.72765e-06	1.10987	0	0.0266407	1	-0.159099	1	Medtr1g088430	MT0039_00156	1.12673	9.15869e-05	0.552345	1	0.44324	1	0.529955	1	-0.201697	1	-0.647362	1	0.341073	1	0.0532946	1
PsCam045689	GO:0006810			HAP13; Clathrin adaptor complexes medium subunit family protein	0.13392	0.13392	-0.786725	-0.31085	1	-0.27159	1	-0.149028	1	0.13392	1	-0.724565	0.000172108	-0.786725	2.4752e-06	-0.269027	1	0.108295	1	Medtr5g033500	MT0012_10649	-0.384529	1	-0.28958	1	-0.149312	1	-0.284065	1	0.255451	1	0.193951	1	-0.490318	1	-0.370355	1
PsCam044151	GO:0055085	GO:0006810		Major facilitator superfamily protein	0.133613	0.355724	-1.24647	0.355724	1	0.0720026	1	-1.24647	0	0.133613	1	-0.565248	0.138112	-0.323249	1	-0.764533	4.18891e-06	-0.116937	1
PsCam035824	GO:0030001			PAA2,HMA8; P-type ATPase of Arabidopsis 2	0.131253	0.777552	-0.868758	-0.295633	1	-0.297945	1	0.131253	1	-0.128611	1	0.0276087	1	0.777552	4.04481e-06	0.0491978	1	-0.868758	1.86022e-08	Medtr3g105190	MT0007_00786	0.0367619	1	0.360346	1	1.01089	0.000728762	0.0220698	1	-0.488613	1	-0.180956	1	0.569605	1	-0.02948	1
PsCam037023	GO:0055085			NHX2,ATNHX2; sodium hydrogen exchanger 2	0.131172	0.632344	-0.252425	0.200426	1	0.185171	1	0.131172	1	-0.252425	1	0.632344	0.00997133	0.566309	0.0723525	0.0648183	1	-0.229102	1	Medtr7g114250	MT0036_10161	0.840056	0.459797	0.542825	1	-0.12105	1	-0.178321	1	0.614028	1	0.552856	1	0.112613	1	-0.269863	1
PsCam007118	GO:0006810			Got1/Sft2-like vescicle transport protein family	0.130809	0.130809	-1.22479	-0.337555	1	0.0253001	1	0.130809	1	-0.169423	1	-1.22479	0	-1.20612	0	-0.298652	1	-0.0223563	1
PsCam001542	GO:0055085	GO:0006810		NIP4;2,NLM5; NOD26-like intrinsic protein 4;2	0.122608	1.05295	-0.558008	0.350414	1	1.05295	0	0.0908209	1	-0.558008	0.0529711	0.159766	1	0.194272	1	0.110941	1	0.122608	1
PsCam037231	GO:0006810			NRAMP3,ATNRAMP3; natural resistance-associated macrophage protein 3	0.119769	0.691888	-0.321533	0.691888	1.95798e-05	0.38705	1	-0.321533	1	-0.117284	1	0.373845	1	0.141201	1	-0.0422832	1	0.119769	1	Medtr5g016270	MT0005_10556	0.73069	1	0.841089	0.0641607	0.45893	1	-0.00836167	1	0.861935	0.0309615	1.19616	2.36238e-07	0.799669	1	0.140571	1
PsCam037481	GO:0055085			MATE efflux family protein	0.11959	1.30792	-1.12628	1.30037	0	1.30792	0	-1.12628	0	0.11959	1	0.16519	1	0.327405	1	-0.694187	0.000172892	0.065239	1
PsCam044057	GO:0055085			MATE efflux family protein	0.11941	0.904602	-0.722181	-0.419403	1	-0.520043	0.988418	-0.430903	1	0.11941	1	0.506803	1	0.904602	2.75184e-09	-0.722181	4.09824e-05	-0.53335	0.309723	Medtr5g011540	MT0005_00329	-0.645377	1	-0.101307	1	0.404439	1	0.015153	1	0.124226	1	0.293974	1	-0.0838858	1	-0.0961633	1
PsCam049040	GO:0030001	GO:0055085		ZIP metal ion transporter family	0.116688	0.716587	-0.147421	0.0872741	1	0.34043	1	-0.140205	1	0.116688	1	0.417125	1	0.716587	9.19685e-05	-0.147421	1	-0.0724388	1	Medtr7g074060	MT0026_00337	0.25052	1	0.279077	1	0.230134	1	0.162814	1	-0.341385	1	-0.0844111	1	0.37252	1	0.14554	1
PsCam001593	GO:0006820	GO:0055085		VDAC2,ATVDAC2; voltage dependent anion channel 2	0.11624	0.862206	-0.443853	0.366798	1	0.862206	2.09047e-07	-0.0858198	1	-0.443853	1	0.587671	0.0591472	0.557922	0.100546	-0.104301	1	0.11624	1	Medtr1g018205	MT0002_00479	-0.495118	1	-0.15434	1	0.0956583	1	-0.496627	1	0.908762	0.0069711	1.23673	4.27826e-08	0.421598	1	0.00271643	1
PsCam044629	GO:0030001			HIPP21; Heavy metal transport/detoxification superfamily protein	0.116035	0.116035	-3.60987	-0.219513	1	-0.406374	1	-0.0742279	1	0.116035	1	-3.60987	0	-3.39347	0	-0.0623218	1	-0.161693	1	Medtr6g003990	MT0094_10082	-0.157083	1	-0.0942859	1	0.0912303	1	0.066875	1	-0.208827	1	-0.35488	1	-0.0801182	1	-0.00815086	1
PsCam031097	GO:0030001	GO:0055085		ZTP29; ZIP metal ion transporter family	0.115232	0.115232	-3.5942	-1.22883	0	-1.1811	0	0.0653515	1	0.0861668	1	-3.5942	0	-3.41451	0	0.115232	1	0.0622519	1
PsCam042813	GO:0006810			clathrin adaptor complexes medium subunit family protein	0.114974	0.238385	-0.603885	0.238385	1	-0.125101	1	-0.259279	1	0.114974	1	-0.603885	0.0314328	-0.52908	0.301207	-0.0184757	1	0.097184	1
PsCam037948	GO:0006813			KCO5,ATTPK5,ATKCO5,TPK5; Ca2+ activated outward rectifying K+ channel 5	0.114605	1.12986	-0.349917	0.587332	0.00455943	0.857817	2.6646e-07	0.11128	1	-0.349917	1	1.12986	0	1.01651	0	-0.0701826	1	0.114605	1	Medtr7g110600	MT0100_00078	-0.656764	1	-0.181987	1	-0.140125	1	-0.442337	1	-0.0571736	1	-0.0265424	1	-0.264372	1	-0.281606	1
PsCam060100	GO:0055085			MTP11,ATMTP11; Cation efflux family protein	0.113383	1.13586	-0.252084	0.11412	1	-0.00469637	1	-0.186947	1	0.113383	1	1.13586	0	0.880366	1.20072e-08	-0.252084	1	-0.0162859	1	Medtr7g022890	MT0035_10133	-0.466546	1	-0.545222	1	-0.17577	1	0.0525481	1	0.314584	1	-0.187705	1	-0.597515	1	0.170609	1
PsCam037582	GO:0055085	GO:0006810		Mitochondrial substrate carrier family protein	0.109244	1.14494	-0.675987	0.611483	0.0013952	0.903359	2.02757e-08	0.0567558	1	-0.675987	0.000193575	0.937543	1.98993e-09	1.14494	0	0.109244	1	-0.212807	1	Medtr4g005330	MT0078_00039	0.0087492	1	0.301123	1	0.0282126	1	0.126029	1	0.527146	1	0.376373	1	-0.188101	1	0.322499	1
PsCam033768	GO:0006810			Sec14p-like phosphatidylinositol transfer family protein	0.108887	0.108887	-0.971788	-0.0503256	1	-0.152732	1	-0.324449	1	0.0545714	1	-0.971788	2.47196e-10	-0.941139	2.78723e-10	0.108887	1	-0.122086	1	Medtr5g012460	MT0005_10380	0.0876978	1	-0.273988	1	-0.113256	1	0.0564365	1	-0.530156	1	-0.726372	1	-0.0540189	1	-0.0480174	1
PsCam060166	GO:0055085			MATE efflux family protein	0.106514	1.0608	-1.27504	1.04651	0	1.0608	0	-1.27504	0	0.106514	1	0.478269	1	0.690426	0.000326249	-0.787793	1.13554e-06	-0.052738	1
PsCam055897	GO:0055085			Mechanosensitive ion channel protein	0.105853	0.105853	-0.683179	0.0302089	1	-0.120362	1	-0.270045	1	0.105853	1	-0.683179	0.00113461	-0.287763	1	-0.234037	1	-0.317264	1	Medtr8g028760	MT0046_00063	0.438855	1	0.0285687	1	-0.534959	1	-0.223698	1	0.565024	1	0.134603	1	-0.0226832	1	-0.0881434	1
PsCam016848	GO:0055085			MATE efflux family protein	0.105329	0.105329	-1.06995	-0.164968	1	-0.198083	1	-0.120508	1	0.105329	1	-1.06995	0	-0.952081	1.37149e-10	0.0817438	1	0.0717107	1
PsCam007207	GO:0055085	GO:0006810		NIP4;2,NLM5; NOD26-like intrinsic protein 4;2	0.104605	0.857791	-0.723716	0.679787	3.84168e-05	0.857791	2.66831e-07	-0.26899	1	-0.723716	1.50028e-05	0.0774862	1	-0.0194372	1	-0.00270213	1	0.104605	1
PsCam036607	GO:0055085			PIN1,ATPIN1; Auxin efflux carrier family protein	0.0975951	0.0975951	-0.801844	-0.264835	1	-0.28645	1	-0.195192	1	-0.0135123	1	-0.79182	6.42164e-06	-0.801844	1.0886e-06	-0.204411	1	0.0975951	1	Medtr8g107360	MT0009_01042	-0.121967	1	-0.0629328	1	-0.189005	1	-0.157098	1	-0.259952	1	-0.665917	1	-0.124524	1	-0.114638	1
PsCam051608	GO:0030001			ATCCS,CCS; copper chaperone for SOD1	0.0941188	1.28188	-1.6875	-0.345694	1	-0.151431	1	-0.123491	1	-0.629298	0.00201235	-0.170234	1	1.28188	0	0.0941188	1	-1.6875	0	Medtr4g101820	MT0001_11405	0.124948	1	0.0883628	1	0.348478	1	-0.355018	1	0.245355	1	0.321663	1	1.39179	8.1119e-09	1.2051	0.000165663
PsCam034790	GO:0006810			SIP1;1,SIP1A; small and basic intrinsic protein 1A	0.0927881	0.0927881	-0.94501	-0.078648	1	-0.106127	1	-0.595893	0.111657	-0.11982	1	-0.785948	8.65278e-06	-0.94501	2.16784e-10	0.0826836	1	0.0927881	1	Medtr4g049340	MT0092_00027	-1.36332	1.38271e-08	-1.90838	0	0.706707	1	1.16208	1.88049e-08	1.05843	3.61198e-05	-0.234598	1	-0.430832	1	1.22811	8.1324e-05
PsCam009822	GO:0055085			MATE efflux family protein	0.0905933	0.554302	-0.620889	0.0952084	1	-0.00883855	1	-0.538987	0.851234	0.0905933	1	0.554302	0.206643	0.295307	1	-0.620889	0.00580289	0.0374203	1
PsCam020795	GO:0055085			PIN7; Auxin efflux carrier family protein	0.0894779	0.0894779	-1.0639	-0.458486	1	-0.530716	0.681598	-0.384446	1	0.0894779	1	-1.0639	0	-0.858895	4.28658e-08	-0.188568	1	-0.217494	1	Medtr7g089360	MT0011_10263	-0.161326	1	-0.134039	1	0.0796538	1	0.13924	1	-0.0937273	1	-0.173586	1	-0.0490626	1	-0.0224752	1
PsCam024611	GO:0006813			Potassium transporter family protein	0.0891775	1.62829	-0.443071	0.0550749	1	0.235525	1	0.0891775	1	-0.306761	1	1.3268	0	1.62829	0	-0.235176	1	-0.443071	1	Medtr6g007697	MT0025_00124	-0.438316	1	-0.316529	1	-0.0647671	1	-0.207927	1	-0.177126	1	-0.0220265	1	-0.164751	1	0.0839279	1
PsCam034186	GO:0006869			pEARLI1; Bifunctional inhibitor/lipid-transfer protein/seed storage 2S albumin superfamily protein	0.0890653	0.0890653	-2.39761	-0.612329	0.0013374	-0.499391	1	0.0245727	1	0.0345543	1	-2.39761	0	-2.30607	0	0.0890653	1	0.0601991	1	Medtr4g101330
PsCam057073	GO:0055085	GO:0006810		ATTAP1,TAP1; transporter associated with antigen processing protein 1	0.0873565	0.113472	-0.862216	-0.52765	0.070223	-0.645415	0.00812783	-0.811541	9.19597e-06	0.0873565	1	-0.293698	1	0.113472	1	-0.681611	0.000324324	-0.862216	2.76602e-08	Medtr5g033080	MT0012_00693	-1.86454	0	-1.55771	0	1.15375	4.29697e-06	1.30477	1.84361e-11	-0.814625	0.12956	-1.05448	6.00244e-05	0.0209475	1	0.703993	1
PsCam029552	GO:0030001			NAKR2; Chloroplast-targeted copper chaperone protein	0.0838327	0.189289	-1.77019	0.189289	1	-0.0842711	1	-0.434447	1	0.0838327	1	-1.54723	0	-1.77019	0	-0.698142	0.000141539	-0.094286	1	Medtr4g094280
PsCam055980	GO:0055085	GO:0006810		ATMRP3,MRP3,ABCC3; multidrug resistance-associated protein 3	0.0822243	0.681606	-0.205071	0.512031	0.137328	0.610508	0.0340486	-0.205071	1	-0.158734	1	0.535457	0.406584	0.681606	0.000494958	-0.184667	1	0.0822243	1	Medtr3g056705	MT0013_00647	-0.184018	1	0.155152	1	0.0335189	1	0.145599	1	-0.180998	1	-0.03711	1	0.0209614	1	0.151966	1
PsCam013616	GO:0055085			permease, cytosine/purines, uracil, thiamine, allantoin family protein	0.0786546	0.744969	-0.289119	0.135451	1	-0.123281	1	-0.201131	1	0.0786546	1	0.52998	0.492989	0.744969	2.2138e-05	-0.237654	1	-0.289119	1	Medtr1g062130	MT0004_00550	-1.53616	0	-1.06166	3.84794e-05	1.86488	0	1.63297	0	0.329599	1	0.0299163	1	0.328433	1	0.904739	0.5558
PsCam000032	GO:0055085	GO:0006810		ATMRP6,MRP6,ABCC8; multidrug resistance-associated protein 6	0.0739468	0.670947	-0.655902	0.354905	1	0.200752	1	-0.655902	0.010704	-0.072518	1	0.670947	0.00194188	0.653949	0.00177005	-0.28804	1	0.0739468	1
PsCam048113	GO:0055085	GO:0006810		ABC transporter family protein	0.0709521	0.782907	-0.808316	0.25654	1	-0.0262484	1	-0.808316	1.07991e-05	0.0709521	1	0.696724	0.000619129	0.782907	3.03867e-06	-0.46433	1	-0.35936	1	Medtr2g062790	MT0072_10109	-0.528843	1	-0.410765	1	0.784348	0.669135	0.796293	0.0419617	0.0904942	1	-0.0499049	1	0.39074	1	0.56851	1
PsCam030892	GO:0055085	GO:0006810		MRP6,ABCC8; multidrug resistance-associated protein 6	0.0706229	1.43448	-0.329301	0.715639	5.04654e-06	0.454041	1	-0.329301	1	-0.00984239	1	1.24344	0	1.43448	0	-0.127162	1	0.0706229	1
PsCam042390	GO:0055085	GO:0006810		PGP2; P-glycoprotein 2	0.0684682	0.0684682	-1.22039	-0.843428	1.61709e-09	-1.20883	0	-1.22039	0	0.0684682	1	-1.13705	0	-0.930857	5.35325e-10	-0.710131	7.66621e-05	-0.671164	0.000831049	Medtr5g029750	MT0005_01227	-0.37529	1	-0.287549	1	-1.1294	1.07865e-05	-0.686979	1	-0.645894	1	-0.488409	1	-1.00412	0.0065186	-0.720714	1
PsCam030850	GO:0006810			Nuclear transport factor 2 (NTF2) family protein with RNA binding (RRM-RBD-RNP motifs) domain	0.0677069	0.808423	-0.0356307	0.211023	1	0.346726	1	0.0677069	1	-0.0356307	1	0.748425	5.53269e-05	0.808423	7.57909e-07	0.0559064	1	0.0275179	1
PsCam010846	GO:0055085			ZIFL1; zinc induced facilitator-like 1	0.0663635	0.0663635	-2.23413	-0.247196	1	-0.931618	3.84467e-09	-1.65064	0	0.0663635	1	-0.50066	1	-0.722508	6.86284e-05	-2.23413	0	-1.35378	0	Medtr3g010850	MT0017_00243	-0.12937	1	-0.130521	1	0.0180357	1	-0.130941	1	-0.0940032	1	-0.14445	1	0.040478	1	0.0229983	1
PsCam047185	GO:0055085			MATE efflux family protein	0.0657464	0.0657464	-1.06326	-0.0284435	1	-0.126213	1	-0.179393	1	0.0657464	1	-1.06326	0	-0.873525	1.80683e-08	-0.0813611	1	-0.137436	1
PsCam048287	GO:0055085			PIN1,ATPIN1; Auxin efflux carrier family protein	0.0637845	0.0637845	-1.28798	-0.351072	1	-0.136275	1	-0.548984	0.603863	-0.0725604	1	-1.28798	0	-1.2154	0	-0.365043	1	0.0637845	1	Medtr6g069510	MT0082_00042	-0.331992	1	-0.297268	1	-0.190038	1	-0.432011	1	-0.322154	1	-0.156886	1	0.158689	1	0.00976414	1
PsCam014549	GO:0006869			Bifunctional inhibitor/lipid-transfer protein/seed storage 2S albumin superfamily protein	0.0633881	0.0633881	-0.730294	-0.269237	1	-0.210742	1	0.0633881	1	0.0463746	1	-0.730294	0.000131477	-0.709165	0.000132321	-0.0762235	1	-0.283315	1
PsCam059299	GO:0055085			ATCHX4,CHX4; cation/H+ exchanger 4	0.0621893	0.0621893	-0.828425	-0.0752284	1	-0.0765609	1	0.0364628	1	0.0273994	1	-0.828425	9.54238e-07	-0.437315	1	0.0100543	1	0.0621893	1	Medtr5g088840	MT0010_00587	-0.0318307	1	-0.00485214	1	-0.00558125	1	0.0387012	1	-0.0642461	1	0.223997	1	-0.0371325	1	-0.0789115	1
PsCam007681	GO:0055085			ATOPT1,OPT1; oligopeptide transporter 1	0.0619552	1.60266	-0.706039	0.123677	1	-0.011707	1	-0.368617	1	0.0619552	1	1.60266	0	1.31556	0	-0.706039	9.46125e-05	-0.382509	1
PsCam056067	GO:0006810			SEC14 cytosolic factor family protein / phosphoglyceride transfer family protein	0.0618467	0.0618467	-2.68122	-1.34888	0	-1.42555	0	-0.209784	1	-0.0613391	1	-2.64498	0	-2.68122	0	0.0618467	1	-0.0944886	1	Medtr7g070480	MT0026_00152	-0.227354	1	-0.370103	1	-0.115416	1	0.0978913	1	-0.40445	1	-0.279187	1	-0.0028128	1	-0.00770206	1
PsCam020830	GO:0006810			clathrin adaptor complexes medium subunit family protein	0.0617542	0.0617542	-0.921004	-0.143791	1	-0.319074	1	0.0617542	1	0.0249541	1	-0.826335	1.06637e-06	-0.921004	9.95439e-10	-0.18042	1	-0.16772	1
PsCam034616	GO:0055085			Cation efflux family protein	0.0614686	0.59414	-0.0528798	0.59414	0.00328032	0.519386	1	0.0614686	1	-0.0528798	1	0.42861	1	0.426945	1	-0.0437154	1	0.0104028	1	Medtr4g008150	MT0064_00028	0.23177	1	-0.0864576	1	0.441545	1	0.679425	1	0.450353	1	-0.00965265	1	0.290946	1	0.706784	1
PsCam001915	GO:0006810			emp24/gp25L/p24 family/GOLD family protein	0.0584623	0.0584623	-0.836627	-0.167089	1	-0.117902	1	-0.0969021	1	-0.0594515	1	-0.836627	6.15493e-07	-0.768933	6.3841e-06	0.0584623	1	-0.0269567	1	Medtr6g012770	MT0025_00330	-0.472381	1	-0.658607	1	0.296415	1	0.380716	1	-0.276685	1	-1.28294	5.72005e-09	-0.399435	1	0.714819	1
PsCam033921	GO:0006810			EIN2,PIR2,CKR1,ERA3,ORE3,ORE2,ATEIN2; NRAMP metal ion transporter family protein	0.0562575	1.11635	-0.262549	0.57055	0.0101114	0.354745	1	-0.0336188	1	-0.0655626	1	1.0451	4.11993e-12	1.11635	0	0.0562575	1	-0.262549	1	Medtr0041s0030	MT0031_10191	0.0681052	1	0.277809	1	-0.132069	1	-0.184507	1	0.220361	1	0.595296	1	0.216375	1	-0.0847192	1
PsCam058627	GO:0006826			ATFER1,FER1; ferretin 1	0.0545834	0.759953	-0.41619	0.175088	1	0.759953	4.37898e-05	-0.335554	1	-0.41619	1	0.0704598	1	0.541294	0.190506	0.0272368	1	0.0545834	1	Medtr5g072560	MT0008_00908	-0.173328	1	0.0159985	1	-0.248603	1	0.000575364	1	-0.221666	1	-0.104467	1	0.0311013	1	0.0369953	1
PsCam049143	GO:0006810			SAR3,MOS3,PRE,NUP96; SUPPRESSOR OF AUXIN RESISTANCE 3	0.0513212	1.03742	-0.74839	0.401846	1	0.192836	1	-0.74839	0.000191331	0.0513212	1	0.996451	5.35591e-11	1.03742	0	-0.328201	1	-0.135881	1	Medtr5g097890	MT0010_01061	0.0626618	1	-0.0569192	1	-0.00900952	1	0.0997135	1	0.078338	1	-0.136292	1	0.121238	1	0.0955016	1
PsCam051224	GO:0055085	GO:0006810		BETA-TIP; beta-tonoplast intrinsic protein	0.0501084	0.0501084	-0.726327	-0.127443	1	-0.0429856	1	0.0501084	1	-0.0047652	1	-0.726327	0.000158462	-0.648414	0.00227065	-0.0308399	1	-0.111355	1
PsCam036971	GO:0055085			ZAT,ATMTP1,MTP1,ZAT1,ATCDF1; zinc transporter of Arabidopsis thaliana	0.0497156	0.606784	-0.72231	0.606784	0.00176283	0.588675	0.0803268	-0.478143	1	-0.107102	1	-0.72231	0.000191249	-0.49904	0.892327	0.0497156	1	-0.152941	1	Medtr8g024240	MT0028_10311	-0.173827	1	-0.0891811	1	0.174856	1	0.0326322	1	-0.126152	1	-0.0881885	1	-0.123709	1	0.102302	1
PsCam059195	GO:0006813			HAK5,ATHAK5; high affinity K+ transporter 5	0.0489558	0.0489558	-1.3081	-0.359626	1	-0.483373	1	-0.0870404	1	0.0489558	1	-1.3081	0	-1.29095	0	-0.276992	1	-0.0876053	1	Medtr7g108480	MT0067_00125	0.166334	1	0.0442411	1	0.114061	1	0.155016	1	-0.0385188	1	0.0183335	1	-0.0605336	1	0.0412433	1
PsCam051605	GO:0006869			Bifunctional inhibitor/lipid-transfer protein/seed storage 2S albumin superfamily protein	0.0449518	0.0449518	-2.17747	-0.260482	1	-0.226217	1	0.0449518	1	-0.0104042	1	-2.13595	0	-2.17747	0	-0.040543	1	-0.0423863	1	Medtr8g446830	MT0015_10532	-0.00268815	1	-0.0983682	1	-0.0923066	1	0.0702097	1	-0.06905	1	-0.018185	1	0.0327166	1	0.121131	1
PsCam012355	GO:0055085			MSL10,ATMSL10; mechanosensitive channel of small conductance-like 10	0.042897	0.042897	-1.15555	-0.408125	1	-0.876159	9.58896e-08	-0.655641	0.0108185	0.042897	1	-1.1074	0	-1.15555	0	-0.71768	5.18461e-05	-0.209242	1
PsCam017210	GO:0006810			Sec14p-like phosphatidylinositol transfer family protein	0.0425942	0.961341	-1.19633	-0.217997	1	-0.629937	0.0154812	-1.19633	0	0.0425942	1	0.914969	7.57656e-09	0.961341	7.52109e-11	-1.03921	0	-0.331293	1	Medtr3g112150	MT0040_10144	-0.126886	1	-0.0548084	1	-0.0750002	1	0.0972325	1	0.825479	0.0939158	0.791684	0.298338	-0.155458	1	-0.0615524	1
PsCam048112	GO:0030001	GO:0055085		MGT2; magnesium transporter 2	0.0396043	1.09571	-0.0442665	0.402665	1	0.26827	1	-0.0421035	1	-0.0270265	1	1.03823	4.11993e-12	1.09571	0	-0.0442665	1	0.0396043	1	Medtr2g105270	MT0002_01732	-0.241913	1	-0.084383	1	-0.15062	1	0.0896042	1	0.131816	1	0.237485	1	-0.0846282	1	0.046847	1
PsCam048284	GO:0006813			KUP6; K+ uptake permease 6	0.0395739	0.269775	-0.645661	-0.214275	1	-0.645661	0.00804381	-0.111773	1	0.0395739	1	0.269775	1	0.0744669	1	-0.430387	1	-0.0912208	1	Medtr5g034500	MT0012_10601	-0.267688	1	0.171521	1	0.0276143	1	-0.0725818	1	0.13885	1	0.0625024	1	-0.125395	1	-0.0485962	1
PsCam044276	GO:0055085			MATE efflux family protein	0.0385813	0.0385813	-0.600965	-0.600965	0.00234958	-0.587669	0.08351	0.0385813	1	0.0376934	1	-0.510738	0.956404	-0.445625	1	-0.0098877	1	0.013536	1
PsCam044661	GO:0006869			Bifunctional inhibitor/lipid-transfer protein/seed storage 2S albumin superfamily protein	0.0369368	0.0369368	-1.53468	-1.25234	0	-1.53468	0	-0.729477	0.000453767	0.0369368	1	-0.86134	1.60162e-07	-0.634075	0.00428905	-1.19186	0	-0.693798	0.000278448
PsCam039956	GO:0006869			Bifunctional inhibitor/lipid-transfer protein/seed storage 2S albumin superfamily protein	0.031909	0.031909	-1.53998	-0.146524	1	-0.190888	1	-0.116002	1	-0.0749264	1	-1.53998	0	-1.50183	0	-0.0276828	1	0.031909	1
PsCam003513	GO:0006869			LTP2,LP2,cdf3; lipid transfer protein 2	0.0293997	0.0293997	-4.20598	-1.70216	0	-1.75483	0	-0.121206	1	0.0293997	1	-4.20598	0	-4.09916	0	-0.0382918	1	-0.100974	1	Medtr7g073150	MT0026_00296	-0.055851	1	-0.0753791	1	-0.0354789	1	-0.0831445	1	-0.171452	1	-0.0740941	1	0.0796283	1	-0.107983	1
PsCam051991	GO:0030001			Heavy metal transport/detoxification superfamily protein	0.0290835	0.0290835	-2.48404	-0.456997	1	-0.418169	1	0.0290835	1	-0.0672399	1	-2.48404	0	-2.37603	0	-0.0017226	1	0.00795996	1	Medtr8g091420	MT0009_10332	0.0834467	1	0.0728579	1	0.153141	1	0.0368802	1	-0.00527304	1	-0.0798762	1	0.178567	1	-0.0405795	1
PsCam048171	GO:0055085	GO:0006810		ATMDR1,ATMDR11,PGP19,MDR11,MDR1,ATPGP19,ABCB19,ATABCB19; ATP binding cassette subfamily B19	0.0287262	0.0287262	-1.5428	-0.481921	0.474786	-0.644679	0.00838337	-0.338223	1	0.0287262	1	-1.48438	0	-1.5428	0	-0.220045	1	-0.304586	1	Medtr6g011680	MT0025_10244	-1.2135	4.37762e-06	-1.48048	0	0.284368	1	0.957429	0.000127204	-0.416202	1	-1.11078	7.20118e-06	-0.946249	0.0346278	0.777144	1
PsCam051065	GO:0006810			TIP4;1; tonoplast intrinsic protein 4;1	0.0286801	0.0286801	-1.48388	-0.629107	0.000571536	-1.00305	4.78342e-11	-0.993676	3.90305e-10	0.0286801	1	-1.48388	0	-1.30361	0	-0.648996	0.00157578	-0.382356	1
PsCam021318	GO:0055085	GO:0006810		ATPLT5,PMT5,ATPMT5; polyol/monosaccharide transporter 5	0.0280988	1.56158	-0.550702	0.668018	7.31959e-05	0.39977	1	-0.550702	0.568931	0.0210723	1	1.56158	0	1.48677	0	-0.0726201	1	0.0280988	1
PsCam000969	GO:0030001			Heavy metal transport/detoxification superfamily protein	0.0278091	0.0278091	-1.35268	-0.656025	0.000139637	-0.80983	3.50055e-06	-0.411936	1	0.0278091	1	-1.35268	0	-1.30202	0	-0.264339	1	-0.595154	0.0254476	Medtr4g057765	MT0003_00316	-0.152953	1	-0.307667	1	-0.0566042	1	0.147318	1	-0.174855	1	-0.200166	1	-0.0376833	1	-0.0424517	1
PsCam048927	GO:0055085	GO:0006810		STA1,ATATM3,ATM3; ABC transporter of the mitochondrion 3	0.0267081	0.469521	-0.672134	0.0077848	1	0.339314	1	0.0267081	1	-0.281527	1	0.146484	1	0.469521	1	-0.292959	1	-0.672134	0.000793555
PsCam001822	GO:0006869			Bifunctional inhibitor/lipid-transfer protein/seed storage 2S albumin superfamily protein	0.0251348	0.0251348	-1.57566	-0.656052	0.000139434	-0.5324	0.64239	0.0251348	1	-0.209843	1	-1.4548	0	-1.57566	0	-0.284604	1	-0.329081	1	Medtr3g079210	MT0006_00485	-1.26424	6.69379e-07	-2.46929	0	-1.59439	0	-0.57667	1	-1.3032	1.27209e-09	-2.37774	0	-2.20891	0	-0.890277	0.77803
PsCam036116	GO:0006813	GO:0055085		AKT1,ATAKT1,KT1; K+ transporter 1	0.0236657	1.04736	-0.620393	0.270366	1	0.440032	1	0.0236657	1	-0.592933	0.0111721	1.04736	0	1.03937	0	-0.120257	1	-0.620393	0.00852625	Medtr4g113530	MT0001_00981	0.943245	0.0279947	0.852477	0.0455145	0.30831	1	-0.0754528	1	1.59859	0	1.42839	0	-0.241712	1	-0.312459	1
PsCam021596	GO:0006810			ATPPT2,PPT2; phosphoenolpyruvate (pep)/phosphate translocator 2	0.0213037	1.27239	-1.78505	-0.240499	1	-0.660825	0.00421754	-1.78505	0	0.0213037	1	0.939308	1.78805e-09	1.27239	0	-0.863864	1.2229e-08	-0.249609	1	Medtr6g005480	MT0025_00039	-2.1428	0	-3.31337	0	-0.441957	1	1.5844	0	-0.231002	1	-2.54046	0	-2.30581	0	1.23598	6.35767e-05
PsCam013038	GO:0055085			MATE efflux family protein	0.0197551	0.0197551	-0.598473	-0.320518	1	-0.546534	0.388004	-0.226766	1	-0.104701	1	-0.581105	0.0760596	-0.598473	0.0196377	0.0197551	1	-0.423679	1
PsCam029308	GO:0030001			Heavy metal transport/detoxification superfamily protein	0.0195174	0.0195174	-3.94993	-1.00959	0	-1.11706	0	0.0195174	1	-0.128265	1	-3.94993	0	-3.84451	0	-0.0557067	1	-0.194857	1	Medtr5g069180	MT0008_00741	-0.718715	1	-0.96608	0.00116959	-0.48644	1	0.151261	1	-1.47757	0	-2.06386	0	-1.00675	0.00602809	-0.589639	1
PsCam000082	GO:0055085	GO:0006810	GO:0006865	CAT8; cationic amino acid transporter 8	0.0179979	0.125997	-0.676663	-0.141956	1	-0.145515	1	-0.676663	0.00452973	0.0179979	1	0.0414358	1	0.125997	1	-0.472614	1	-0.235457	1	Medtr8g461380	MT0125_00022	-0.687827	1	-0.166946	1	0.184805	1	-0.214504	1	-0.236137	1	-0.0455123	1	-0.0624515	1	-0.240689	1
PsCam033409	GO:0030001			Heavy metal transport/detoxification superfamily protein	0.0149849	0.0149849	-2.20468	-0.661522	0.000103994	-0.746403	8.47176e-05	-0.0105985	1	-0.0337252	1	-2.20468	0	-2.1522	0	0.0149849	1	-0.246843	1	Medtr3g093020	MT0007_10256	-0.111785	1	-0.128195	1	-0.0304956	1	-0.154426	1	-0.0783701	1	-0.0879555	1	-0.129409	1	0.0363227	1
PsCam016857	GO:0055085	GO:0006810		STP7; sugar transporter protein 7	0.0136697	0.0136697	-0.710687	-0.551596	0.0242231	-0.615265	0.0281325	-0.239357	1	0.0136697	1	-0.710687	0.000327737	-0.579076	0.0434615	-0.264074	1	-0.436645	1	Medtr0204s0020
PsCam000206	GO:0055085	GO:0006810		SGB1; Major facilitator superfamily protein	0.00906749	0.00906749	-2.72481	-0.477677	0.562383	-0.694229	0.000967855	-0.55366	0.513259	0.00906749	1	-2.72481	0	-2.41792	0	-0.00668311	1	-0.225218	1	Medtr4g013205	MT0045_10240	-0.069321	1	-0.326972	1	-0.270223	1	0.220851	1	0.445266	1	-0.537561	1	-0.790231	1	0.232226	1
PsCam052473	GO:0006869			LTP2,LP2,cdf3; lipid transfer protein 2	0.00496416	0.00496416	-2.10618	-0.691373	2.01541e-05	-0.613651	0.0300203	-0.0643673	1	0.00496416	1	-2.08595	0	-2.10618	0	-0.0357943	1	-0.0606691	1	Medtr7g073150	MT0026_00296	-0.055851	1	-0.0753791	1	-0.0354789	1	-0.0831445	1	-0.171452	1	-0.0740941	1	0.0796283	1	-0.107983	1
PsCam004787	GO:0055085			MATE efflux family protein	0.00286918	1.54496	-0.822541	1.19994	0	1.43361	0	-0.822541	5.29163e-06	-0.573241	0.0271603	1.41013	0	1.54496	0	0.00286918	1	-0.184067	1	Medtr5g099020	MT0010_01106	0.371992	1	0.19698	1	-0.185368	1	-0.191199	1	0.410434	1	0.38263	1	-0.0215548	1	-0.220328	1
PsCam024995	GO:0055085			Cation efflux family protein	-0.00449316	0.965645	-0.0616457	0.619019	0.000955378	0.4642	1	-0.00449316	1	-0.0554888	1	0.82094	1.41869e-06	0.965645	5.75142e-11	-0.00690917	1	-0.0616457	1	Medtr2g064405	MT0084_00002	0.187171	1	0.758374	0.683032	1.79122	0	0.538475	1	1.41381	0	0.957109	0.00183388	0.507604	1	0.826978	1
PsCam040239	GO:0006810			SNARE-like superfamily protein	-0.0063429	-0.0063429	-2.03666	-0.17505	1	-0.284574	1	-0.0127369	1	-0.0389995	1	-2.03062	0	-2.03666	0	-0.0063429	1	-0.0161565	1	Medtr1g100663	MT0053_00145	-0.0120323	1	-0.134443	1	0.0927413	1	-0.0910679	1	-0.0876411	1	0.00665974	1	-0.0651746	1	0.0604899	1
PsCam017049	GO:0055085			MATE efflux family protein	-0.00800978	-0.00800978	-1.13213	-0.131743	1	-0.301831	1	-0.0464754	1	-0.00800978	1	-0.938519	1.87457e-09	-1.13213	0	-0.0359258	1	-0.0655975	1
PsCam035641	GO:0055085	GO:0006810		PGP2; P-glycoprotein 2	-0.0114743	0.134636	-0.684489	-0.493322	0.299238	-0.684489	0.00149716	-0.0211496	1	-0.0114743	1	-0.181949	1	0.134636	1	-0.18022	1	-0.466282	1	Medtr5g029750	MT0005_01227	-0.37529	1	-0.287549	1	-1.1294	1.07865e-05	-0.686979	1	-0.645894	1	-0.488409	1	-1.00412	0.0065186	-0.720714	1
PsCam013148	GO:0055085	GO:0006810		PIP3; plasma membrane intrinsic protein 3	-0.0172136	-0.0172136	-1.5195	-0.271835	1	-0.332789	1	-0.0297146	1	-0.0172136	1	-1.5195	0	-1.2819	0	-0.137097	1	-0.143295	1	Medtr3g118010	MT0089_00064	1.34991	2.37642e-08	-0.0152324	1	-1.04364	0.000237825	0.0637958	1	0.100039	1	-1.84122	0	-1.47669	2.3967e-10	0.585746	1
PsCam042561	GO:0055085			ATOPT5,OPT5; oligopeptide transporter 5	-0.0189821	1.68199	-0.676534	0.160232	1	-0.0296551	1	-0.676534	0.00455429	-0.0189821	1	1.68199	0	1.52195	0	-0.504615	0.718615	-0.301914	1
PsCam041063	GO:0006869			Bifunctional inhibitor/lipid-transfer protein/seed storage 2S albumin superfamily protein	-0.0221052	-0.0221052	-0.830123	-0.670335	6.45264e-05	-0.830123	1.19859e-06	-0.109831	1	-0.0221052	1	-0.797496	4.80394e-06	-0.819933	3.99507e-07	-0.191995	1	-0.499921	1
PsCam044999	GO:0030001			HMA5; heavy metal atpase 5	-0.0223654	1.35982	-0.0659872	0.158829	1	0.343831	1	-0.0438713	1	-0.0223654	1	1.02898	8.23987e-12	1.35982	0	-0.0659872	1	-0.0545342	1	Medtr8g012390	MT0015_00307	-0.322507	1	0.162135	1	0.687638	1	0.187541	1	-0.00623664	1	0.483881	1	0.546007	1	0.0797672	1
PsCam054806	GO:0055085			ATKEA4,KEA4; K+ efflux antiporter 4	-0.0276381	0.0425765	-0.742013	0.0425765	1	-0.0363584	1	-0.391004	1	-0.0276381	1	-0.742013	7.53131e-05	-0.684812	0.00042563	-0.173256	1	-0.30323	1	Medtr8g101640	MT0009_00756	0.0797072	1	-0.0123536	1	0.124002	1	0.29701	1	-0.0998825	1	-0.284005	1	0.0087563	1	0.249354	1
PsCam005371	GO:0006869			Bifunctional inhibitor/lipid-transfer protein/seed storage 2S albumin superfamily protein	-0.0278285	-0.0278285	-0.813382	-0.748696	7.1099e-07	-0.813382	2.90717e-06	-0.0317364	1	-0.0559562	1	-0.573749	0.100499	-0.446464	1	-0.0278285	1	-0.0395763	1
PsCam059428	GO:0055085	GO:0006810		MRP6,ABCC8; multidrug resistance-associated protein 6	-0.028338	1.16008	-0.303054	0.700214	1.22336e-05	0.515483	1	-0.303054	1	-0.127455	1	1.07824	0	1.16008	0	-0.175314	1	-0.028338	1
PsCam060074	GO:0055085			CLC-C,ATCLC-C; chloride channel C	-0.0283656	0.239601	-0.994889	-0.0343634	1	-0.0574265	1	-0.0283656	1	-0.882316	9.26768e-10	0.239601	1	0.163218	1	-0.557834	0.0887711	-0.994889	7.04897e-12	Medtr2g005410	MT0023_10521	-0.239896	1	0.23801	1	-0.0856834	1	-0.43184	1	-0.388862	1	-0.0505293	1	-0.00456991	1	0.0115217	1
PsCam050313	GO:0006826			ATFER1,FER1; ferretin 1	-0.0326523	0.66747	-0.909205	-0.389766	1	0.66747	0.00316415	-0.420677	1	-0.909205	1.47627e-10	-0.886144	3.99263e-08	0.0402057	1	-0.508461	0.621814	-0.0326523	1	Medtr7g069980	MT0026_10172	0.363058	1	0.856447	0.040339	1.16119	3.23025e-06	-0.164547	1	1.75743	0	1.58021	0	1.06204	0.00111623	-0.138155	1
PsCam017088	GO:0006820	GO:0055085		VDAC1,ATVDAC1; voltage dependent anion channel 1	-0.0331021	-0.0331021	-1.66785	-1.03704	0	-0.954637	9.56683e-10	-0.0572283	1	-0.0331021	1	-1.66785	0	-1.53482	0	-0.133427	1	-0.395318	1	Medtr4g107840	MT0001_01182	0.164068	1	0.103128	1	-0.0951516	1	0.0131367	1	-0.248607	1	-0.563541	1	-0.268842	1	-0.0736644	1
PsCam054868	GO:0055085	GO:0006810		ATOCT3,3-Oct; organic cation/carnitine transporter 3	-0.0369163	-0.0369163	-2.73068	-1.40004	0	-1.59664	0	-0.138148	1	-0.0369163	1	-2.73068	0	-2.56265	0	-0.0991312	1	-0.348787	1
PsCam006541	GO:0055085	GO:0006810		TMT2; tonoplast monosaccharide transporter2	-0.0371581	0.6367	-0.656388	-0.221191	1	-0.656388	0.00510191	-0.170757	1	-0.0371581	1	0.480315	1	0.6367	0.00382144	-0.151931	1	-0.357458	1
PsCam060095	GO:0006810			NTT1,ATNTT1; nucleotide transporter 1	-0.0372972	1.80062	-0.59174	0.849864	1.0429e-09	0.7121	0.000428195	-0.59174	0.130322	-0.120295	1	1.80062	0	1.63089	0	-0.586407	0.0266742	-0.0372972	1	Medtr4g011460	MT0064_00155	0.458598	1	1.00427	0.000310105	0.392785	1	-0.830639	0.013263	0.130822	1	0.520585	1	0.735129	1	-0.165752	1
PsCam012998	GO:0055085			CAX7; calcium exchanger 7	-0.0399193	-0.0399193	-1.87369	-1.19043	0	-1.10072	0	-0.0399193	1	-0.158029	1	-1.87369	0	-1.25235	0	-0.283206	1	-0.778386	3.45078e-06	Medtr6g027580	MT0033_00076	-0.376773	1	-0.465541	1	0.0194979	1	0.0720889	1	-3.54462	0	-4.43352	0	-0.693701	1	-0.145963	1
PsCam033321	GO:0008272	GO:0055085	GO:0006810	AST91,SULTR3;3; sulfate transporter 91	-0.0424848	0.757711	-0.18629	0.367875	1	0.459234	1	-0.18629	1	-0.0523254	1	0.639102	0.00753731	0.757711	1.14821e-05	-0.0424848	1	-0.0765715	1	Medtr4g084640	MT0003_01461	0.0732667	1	0.0501998	1	-0.133319	1	-0.0535352	1	-0.153352	1	-0.0264308	1	-0.00936389	1	-0.325788	1
PsCam023126	GO:0055085	GO:0006810		Major facilitator superfamily protein	-0.0442623	0.165864	-0.824885	0.165864	1	0.098746	1	-0.824885	4.6996e-06	-0.0442623	1	-0.401509	1	-0.205576	1	-0.40268	1	-0.1599	1
PsCam055321	GO:0006869			lipid transporters	-0.0451441	0.163762	-0.626551	0.163762	1	0.03207	1	-0.626551	0.0345901	-0.0451441	1	-0.119325	1	0.014896	1	-0.267677	1	-0.149091	1	Medtr4g036550	MT0061_00043	-0.13858	1	-0.0519806	1	0.276322	1	0.262817	1	-0.166093	1	-0.0227291	1	0.261121	1	0.0849103	1
PsCam042548	GO:0055085			ATCHX20,CHX20; cation/H+ exchanger 20	-0.0459181	1.9109	-0.613156	0.532427	0.056989	0.558402	0.251731	-0.0459181	1	-0.613156	0.00435793	1.9109	0	1.72855	0	-0.315815	1	-0.59701	0.0235149	Medtr7g099800	MT0031_00085	-0.595773	1	0.42905	1	1.25217	8.58387e-08	0.211068	1	1.00801	0.000231515	0.863926	0.0360649	-0.345936	1	0.313781	1
PsCam045712	GO:0006810			Nuclear transport factor 2 (NTF2) family protein with RNA binding (RRM-RBD-RNP motifs) domain	-0.0497348	-0.0497348	-0.634043	-0.179912	1	-0.162388	1	-0.111732	1	-0.0497348	1	-0.634043	0.00929651	-0.533917	0.251515	-0.0752889	1	-0.210663	1	Medtr7g013840	MT0021_10405	-0.499543	1	-0.537712	1	0.474951	1	0.0432349	1	-0.139375	1	-0.694332	1	0.276349	1	0.186851	1
PsCam001454	GO:0006810			ATVAMP724,VAMP724; vesicle-associated membrane protein 724	-0.0501604	0.457581	-1.12345	0.38981	1	0.156889	1	-1.12345	0	-0.54552	0.0904565	0.457581	1	0.014444	1	-0.739115	1.67117e-05	-0.0501604	1	Medtr2g436870	MT0018_00530	-2.13851	0	-1.26248	1.08574e-08	-1.05393	0.000166097	-1.60083	0	-1.00734	0.000237113	-0.391362	1	-1.16759	3.52273e-05	-1.60978	9.21807e-11
PsCam033789	GO:0055085			MATE efflux family protein	-0.0516881	-0.0516881	-1.45109	-0.745222	8.77087e-07	-0.308154	1	-0.202227	1	-0.0516881	1	-1.45109	0	-0.880934	1.16046e-08	-0.408648	1	-0.716945	8.78355e-05
PsCam049007	GO:0008272	GO:0055085	GO:0006810	AST91,SULTR3;3; sulfate transporter 91	-0.0538468	2.07584	-0.629349	0.764202	2.75379e-07	0.844615	5.48927e-07	-0.629349	0.0309977	-0.106151	1	1.70228	0	2.07584	0	-0.0538468	1	-0.234076	1	Medtr4g084620	MT0003_01460	-0.802238	1	0.357977	1	0.297047	1	0.0961755	1	0.573007	1	1.32926	7.06594e-10	0.186232	1	-0.0916587	1
PsCam040078	GO:0055085	GO:0006810		DELTA-TIP,TIP2;1,DELTA-TIP1,AQP1,ATTIP2;1; delta tonoplast integral protein	-0.0546922	-0.0546922	-0.77243	-0.202974	1	-0.166816	1	-0.179845	1	-0.0546922	1	-0.767968	2.12786e-05	-0.77243	5.30822e-06	-0.112373	1	-0.168677	1	Medtr2g101370	MT0016_10219	0.0433999	1	-0.126874	1	0.182457	1	0.0673825	1	0.0674424	1	0.0227114	1	-0.17737	1	-0.0932173	1
PsCam025031	GO:0030001			Heavy metal transport/detoxification superfamily protein	-0.0580314	0.185314	-0.826539	0.0932692	1	-0.17414	1	-0.129546	1	-0.0580314	1	0.185314	1	0.163133	1	-0.826539	1.18759e-07	-0.417126	1	Medtr8g028615	MT0046_00075	0.0359857	1	0.00678956	1	-0.0371768	1	-0.0117592	1	0.062849	1	0.28982	1	0.301228	1	0.0691238	1
PsCam014035	GO:0055085	GO:0006810		ATOCT3,3-Oct; organic cation/carnitine transporter 3	-0.0665186	-0.0665186	-1.62539	-0.88268	1.05462e-10	-0.834863	9.29741e-07	-0.0665186	1	-0.101656	1	-1.62539	0	-1.32506	0	-0.123649	1	-0.356645	1
PsCam042373	GO:0055085	GO:0006810		ATMRP11,MRP11,ABCC13; multidrug resistance-associated protein 11	-0.0674494	0.0414436	-0.967008	0.0414436	1	-0.215924	1	-0.967008	1.92593e-09	-0.0674494	1	-0.420091	1	-0.295688	1	-0.965158	1.44979e-11	-0.726968	5.27064e-05	Medtr2g105190	MT0016_00032	0.367307	1	0.104274	1	0.431621	1	0.418609	1	0.329344	1	0.136609	1	0.380541	1	0.565883	1
PsCam009552	GO:0055085			MSL10,ATMSL10; mechanosensitive channel of small conductance-like 10	-0.0696053	0.37624	-1.47129	-0.0111672	1	-0.21526	1	-1.47129	0	-0.0696053	1	-0.185442	1	0.37624	1	-1.15038	0	-0.81071	5.67646e-07	Medtr8g071250	MT0020_10041	-0.379216	1	0.416884	1	0.610241	1	-0.19077	1	0.44771	1	0.88225	0.0205354	0.181146	1	0.450367	1
PsCam012903	GO:0055085	GO:0006810		Major facilitator superfamily protein	-0.070484	0.406949	-0.80586	0.406949	1	0.189764	1	-0.430218	1	-0.0974887	1	-0.743263	7.09317e-05	-0.80586	8.7304e-07	-0.142977	1	-0.070484	1
PsCam033590	GO:0055085			KEA6,ATKEA6; K+ efflux antiporter 6	-0.0709481	-0.0709481	-1.23154	-0.508108	0.162045	-0.887184	5.13619e-08	-1.19441	0	-0.0709481	1	-1.23154	0	-1.20435	0	-0.890735	2.23992e-09	-0.597878	0.0226606	Medtr1g016450	MT0002_00409	-0.34498	1	-0.0152283	1	-0.00886484	1	-0.401799	1	-0.465995	1	-0.24732	1	-0.216088	1	-0.346649	1
PsCam004874	GO:0055085			MATE efflux family protein	-0.0767481	-0.0767481	-1.37386	-0.7579	4.05812e-07	-0.32986	1	-0.202198	1	-0.0767481	1	-1.37386	0	-0.878887	1.31177e-08	-0.453663	1	-0.704854	0.000161195
PsCam021558	GO:0006826			ATFER1,FER1; ferretin 1	-0.0788588	-0.0659732	-0.750408	-0.750408	6.40887e-07	-0.303505	1	-0.115756	1	-0.0788588	1	-0.11553	1	-0.0659732	1	-0.521203	0.382267	-0.210806	1
PsCam043963	GO:0055085	GO:0006810		MRP6,ABCC8; multidrug resistance-associated protein 6	-0.0820458	0.190657	-0.633466	0.190657	1	0.185783	1	-0.0820458	1	-0.163639	1	-0.633466	0.00952044	-0.627371	0.00574763	-0.165221	1	-0.203301	1	Medtr8g016020
PsCam010784	GO:0055085	GO:0006810		ATOCT2,OCT2,2-Oct; organic cation/carnitine transporter 2	-0.0840667	-0.0840667	-2.61213	-1.78492	0	-1.86414	0	-0.346405	1	-0.0840667	1	-2.61213	0	-2.29665	0	-0.23036	1	-0.570256	0.0717943
PsCam042437	GO:0006810			Nucleoporin autopeptidase	-0.0841307	1.19318	-0.337215	0.496953	0.257795	0.277654	1	-0.249335	1	-0.173999	1	1.19318	0	1.18423	0	-0.337215	1	-0.0841307	1	Medtr1g078040	MT0004_10025	0.380206	1	0.600108	1	0.0825502	1	-0.168389	1	-0.0416733	1	0.390308	1	0.32923	1	-0.27038	1
PsCam010245	GO:0030001			HIPP22; Heavy metal transport/detoxification superfamily protein	-0.084599	0.232235	-1.22767	-0.0114708	1	-0.718774	0.000314191	-1.15642	0	-0.402596	1	-0.395683	1	0.232235	1	-0.084599	1	-1.22767	0	Medtr5g025150	MT0005_10951	-2.33266	0	-2.02364	0	-0.115645	1	-0.18196	1	-0.329369	1	-0.12643	1	0.0523196	1	0.190712	1
PsCam035014	GO:0006869			Bifunctional inhibitor/lipid-transfer protein/seed storage 2S albumin superfamily protein	-0.0846208	-0.0846208	-1.65591	-0.5399	0.0409622	-0.582446	0.10207	-1.25231	0	-0.0846208	1	-0.950713	8.98146e-10	-1.65591	0	-1.62087	0	-0.116637	1
PsCam037040	GO:0055085	GO:0006810		STP1,ATSTP1; sugar transporter 1	-0.0909078	0.214183	-0.721954	0.214183	1	0.138005	1	-0.721954	0.000636053	-0.143473	1	-0.359168	1	-0.158184	1	-0.110173	1	-0.0909078	1
PsCam011548	GO:0006869			Bifunctional inhibitor/lipid-transfer protein/seed storage 2S albumin superfamily protein	-0.0923556	-0.0923556	-1.47585	-0.681156	3.56165e-05	-0.892556	3.7789e-08	-1.26552	0	-0.354229	1	-0.108042	1	-0.891043	6.30445e-09	-1.47585	0	-0.0923556	1
PsCam047398	GO:0006869			LTP4; lipid transfer protein 4	-0.093202	-0.093202	-0.745204	-0.138538	1	-0.155717	1	-0.113922	1	-0.093202	1	-0.745204	6.46163e-05	-0.580685	0.0407277	-0.202767	1	-0.272372	1	Medtr4g029210	MT0014_10360	0.103276	1	-0.0530673	1	0.182003	1	0.0124788	1	0.0438902	1	0.00232316	1	-5.13393e-05	1	0.0727856	1
PsCam021183	GO:0030001			Heavy metal transport/detoxification superfamily protein	-0.09657	0.312882	-1.43401	-0.275593	1	0.312882	1	-0.09657	1	-0.240101	1	-1.43401	0	-1.1225	0	-0.157809	1	-0.335363	1	Medtr6g007887	MT0025_00165	-0.701178	1	-1.37401	6.80716e-11	-0.0972004	1	0.553208	1	-0.0333382	1	-0.969313	0.00121543	-0.232997	1	0.431873	1
PsCam042242	GO:0006810			Nuclear transport factor 2 (NTF2) family protein with RNA binding (RRM-RBD-RNP motifs) domain	-0.104927	0.7068	-0.402436	0.391951	1	0.385938	1	-0.402436	1	-0.240191	1	0.7068	0.00039169	0.667221	0.000966318	-0.238412	1	-0.104927	1	Medtr7g098440	MT0031_00030	-0.0573438	1	0.092297	1	0.153827	1	0.0168574	1	-0.0362271	1	-0.0467206	1	-0.160416	1	0.239693	1
PsCam025637	GO:0055085	GO:0006810		MRP6,ABCC8; multidrug resistance-associated protein 6	-0.104999	0.921726	-0.262129	0.647018	0.000225163	0.394551	1	-0.262129	1	-0.150787	1	0.899136	1.8997e-08	0.921726	9.51197e-10	-0.104999	1	-0.188001	1
PsCam036577	GO:0006813			ATKT1,ATKT1P,ATKUP1,KUP1,KT1; potassium transporter 1	-0.107515	0.0616414	-0.643724	-0.176116	1	-0.232455	1	-0.390246	1	-0.107515	1	-0.107215	1	0.0616414	1	-0.515981	0.467246	-0.643724	0.00298802
PsCam059944	GO:0006810			TMP-C,PIP1;4,PIP1E; plasma membrane intrinsic protein 1;4	-0.114811	-0.114811	-3.06863	-1.13365	0	-1.444	0	-0.114811	1	-0.179561	1	-3.06863	0	-2.93006	0	-0.232303	1	-0.267109	1
PsCam025159	GO:0006813			KUP11; K+ uptake permease 11	-0.121165	1.41129	-0.513105	0.333909	1	0.801116	5.50364e-06	-0.457539	1	-0.513105	0.344323	1.09698	0	1.41129	0	-0.121165	1	-0.378376	1
PsCam048498	GO:0055085			MATE efflux family protein	-0.125618	1.07568	-1.02862	0.209848	1	0.17839	1	-1.02862	4.47891e-11	-0.125618	1	1.01069	2.05997e-11	1.07568	0	-0.712292	6.85699e-05	-0.145398	1	Medtr2g088400	MT0019_00361	-1.03449	0.0018333	-0.510189	1	0.573999	1	0.321368	1	-0.731826	1	-0.790365	0.309581	-0.200614	1	0.367361	1
PsCam026925	GO:0055085			MATE efflux family protein	-0.127985	-0.127985	-1.41352	-0.639984	0.000325562	-0.317492	1	-0.288569	1	-0.127985	1	-1.41352	0	-0.881708	1.10781e-08	-0.552962	0.108362	-0.722899	6.49024e-05
PsCam049482	GO:0055085	GO:0006810		Xanthine/uracil permease family protein	-0.129322	-0.129322	-2.79464	-0.984379	0	-0.987118	1.25565e-10	-0.309771	1	-0.129322	1	-2.79464	0	-2.39874	0	-0.251992	1	-0.624909	0.00697974
PsCam028261	GO:0006869			Bifunctional inhibitor/lipid-transfer protein/seed storage 2S albumin superfamily protein	-0.130926	-0.130926	-1.53534	-1.03895	0	-1.53534	0	-0.800114	1.62055e-05	-0.130926	1	-1.05414	0	-0.812655	5.9952e-07	-1.15241	0	-0.880441	9.10022e-09
PsCam043314	GO:0055085			PIN8,ATPIN8; Auxin efflux carrier family protein	-0.132742	0.683857	-0.803422	0.222102	1	0.683857	0.00153981	-0.132742	1	-0.671426	0.000245027	-0.803422	3.54067e-06	-0.69715	0.000236622	-0.583537	0.030174	-0.672398	0.000783611	Medtr6g011400	MT0025_10225	-0.00254242	1	-0.375164	1	-0.244235	1	0.0757484	1	-0.242963	1	-0.15031	1	-0.520139	1	-0.367327	1
PsCam050021	GO:0006820	GO:0055085		TOM40; translocase of the outer mitochondrial membrane 40	-0.135829	1.38104	-0.604929	1.05952	0	1.38104	0	-0.596414	0.109505	-0.604929	0.00641447	1.34126	0	1.32424	0	-0.475985	1	-0.135829	1	Medtr8g106010	MT0009_10988	-0.435434	1	-0.628121	1	-0.539912	1	-0.140041	1	0.374272	1	-0.0696087	1	-0.0629544	1	0.288816	1
PsCam054807	GO:0055085	GO:0006810		MRP6,ABCC8; multidrug resistance-associated protein 6	-0.142617	1.07117	-0.285674	0.661531	0.000103945	0.510102	1	-0.285674	1	-0.142617	1	0.929173	3.27947e-09	1.07117	0	-0.186456	1	-0.160902	1
PsCam045051	GO:0055085			ATOPT5,OPT5; oligopeptide transporter 5	-0.147078	0.915472	-0.466919	0.116678	1	0.03043	1	-0.357766	1	-0.147078	1	0.88227	4.97276e-08	0.915472	1.40246e-09	-0.466919	1	-0.262671	1
PsCam045192	GO:0055085	GO:0006810		Xanthine/uracil permease family protein	-0.151285	-0.151285	-2.15525	-2.15525	0	-2.1	0	-0.576617	0.226879	-0.151285	1	-1.04423	4.11993e-12	-0.319228	1	-1.00593	0	-1.51174	0	Medtr8g068550	MT0038_10163	-0.00231276	1	0.0941465	1	0.325121	1	0.219179	1	-0.179901	1	-0.192336	1	0.1591	1	0.201758	1
PsCam045331	GO:0006813			KUP11; K+ uptake permease 11	-0.155385	1.87497	-0.798161	0.247705	1	-0.0815633	1	-0.798161	1.78389e-05	-0.155385	1	1.87497	0	1.78256	0	-0.716774	5.43494e-05	-0.290011	1
PsCam030835	GO:0055085	GO:0006810		Major facilitator superfamily protein	-0.15775	-0.15775	-0.584014	-0.204724	1	-0.273127	1	-0.584014	0.173273	-0.15775	1	-0.439258	1	-0.289936	1	-0.583252	0.030545	-0.57292	0.0643798	Medtr4g064820
PsCam012955	GO:0030001	GO:0055085		Magnesium transporter CorA-like family protein	-0.165755	-0.165755	-0.759447	-0.307482	1	-0.313264	1	-0.459366	1	-0.165755	1	-0.759447	3.23692e-05	-0.673873	0.00071038	-0.59605	0.0175548	-0.6718	0.000806264	Medtr5g091570	MT0010_10664	-0.260283	1	-0.0797225	1	0.476842	1	0.133595	1	-0.424588	1	-0.614931	1	0.0244471	1	0.0673998	1
PsCam005204	GO:0055085	GO:0006810		Major facilitator superfamily protein	-0.16659	0.434948	-1.07775	0.338699	1	0.434948	1	-1.07775	0	-0.16659	1	-0.317222	1	-0.187507	1	-0.480543	1	-0.529154	0.363642
PsCam045437	GO:0006813	GO:0055085		KAT1; potassium channel in Arabidopsis thaliana 1	-0.173178	0.787121	-0.590742	-0.106938	1	-0.409579	1	-0.590742	0.135231	-0.19435	1	0.787121	8.15358e-06	0.415787	1	-0.227587	1	-0.173178	1	Medtr8g446430
PsCam010903	GO:0006810			NTT1,ATNTT1; nucleotide transporter 1	-0.17434	1.65178	-0.858481	0.851059	9.60877e-10	0.722176	0.000268041	-0.858481	8.27748e-07	-0.17434	1	1.65178	0	1.60592	0	-0.576906	0.0400318	-0.194793	1
PsCam042895	GO:0055085			CAX3,ATHCX1,CAX1-LIKE,ATCAX3; cation exchanger 3	-0.177205	-0.177205	-2.44024	-2.4222	0	-2.44024	0	-0.210027	1	-0.177205	1	-2.38515	0	-1.39269	0	-0.667056	0.000662629	-1.95471	0	Medtr5g070330	MT0008_10740	-0.273221	1	-0.2708	1	-0.0401863	1	0.0585025	1	-4.22634	0	-4.6058	0	-0.490079	1	-0.18002	1
PsCam046232	GO:0006813			KCO1,TPK1; Outward rectifying potassium channel protein	-0.178355	0.863442	-0.608596	0.863442	4.1013e-10	0.62169	0.0216928	-0.608596	0.0691636	-0.399639	1	0.333562	1	0.0123697	1	-0.201353	1	-0.178355	1	Medtr4g133870	MT0001_10070	-0.313254	1	-0.5318	1	0.581429	1	1.22372	9.58679e-10	-0.292915	1	-1.59029	0	-0.442587	1	0.863869	1
PsCam030759	GO:0030001			Heavy metal transport/detoxification superfamily protein	-0.179086	-0.179086	-1.92775	-0.454247	1	-0.562993	0.21245	-1.17621	0	-0.179086	1	-1.50501	0	-1.92775	0	-1.56205	0	-0.677066	0.000626945
PsCam051613	GO:0030001	GO:0055085		ZTP29; ZIP metal ion transporter family	-0.189817	0.978702	-0.427766	0.203574	1	0.490983	1	-0.427766	1	-0.236742	1	0.855348	2.22744e-07	0.978702	2.21209e-11	-0.210962	1	-0.189817	1	Medtr2g098150	MT0016_00352	-0.092758	1	0.0703184	1	-0.0236004	1	-0.0341499	1	0.015042	1	0.201678	1	-0.103447	1	-0.152657	1
PsCam053770	GO:0055085	GO:0006810		Spc97 / Spc98 family of spindle pole body (SBP) component	-0.192038	0.353987	-0.714787	0.186523	1	0.353987	1	-0.714787	0.000874707	-0.192038	1	-0.0802449	1	-0.0272505	1	-0.284122	1	-0.459505	1	Medtr8g011450	MT0015_00275	-0.120966	1	-0.244283	1	-0.333133	1	-0.51686	1	-0.312275	1	-0.191005	1	-0.399831	1	-0.454452	1
PsCam034369	GO:0006810			Nucleoporin interacting component (Nup93/Nic96-like) family protein	-0.199223	0.804688	-0.494612	0.35348	1	0.627257	0.0172828	-0.494612	1	-0.298938	1	0.667117	0.00229341	0.804688	9.31231e-07	-0.199223	1	-0.273072	1	Medtr2g103370	MT0016_00117	0.0575742	1	0.0176738	1	-0.141336	1	-0.174115	1	0.0765321	1	0.0339949	1	0.0503435	1	0.157206	1
PsCam042571	GO:0055085	GO:0006810		TMT2; tonoplast monosaccharide transporter2	-0.219827	0.140117	-0.908124	-0.046879	1	-0.0961456	1	-0.908124	5.63319e-08	-0.219827	1	-0.0669872	1	0.140117	1	-0.735438	2.03404e-05	-0.718522	8.1091e-05	Medtr3g118530	MT0089_10101	0.393684	1	0.246126	1	-0.136426	1	0.0854704	1	0.980131	0.000623094	0.455906	1	-0.200474	1	0.331842	1
PsCam050211	GO:0055085	GO:0006810		Mitochondrial substrate carrier family protein	-0.220276	0.242197	-0.977764	0.120465	1	0.242197	1	-0.977764	1.01735e-09	-0.529404	0.177483	0.147597	1	0.116915	1	-0.785131	1.32097e-06	-0.220276	1	Medtr8g019480	MT0028_00116	-0.499951	1	-0.485206	1	-0.382374	1	0.0455498	1	-0.817475	0.119108	-1.31749	1.2113e-09	-0.912642	0.0875212	0.126901	1
PsCam042694	GO:0030001			Heavy metal transport/detoxification superfamily protein	-0.222782	-0.222782	-1.75676	-1.22473	0	-0.967867	4.24528e-10	-0.338366	1	-0.222782	1	-1.75676	0	-1.66172	0	-0.509986	0.586977	-0.694485	0.000269208
PsCam042459	GO:0030001			PAA1,HMA6; P-type ATP-ase 1	-0.224786	0.144921	-0.69504	0.0715394	1	0.00855736	1	-0.69504	0.00207208	-0.224786	1	-0.0914915	1	0.144921	1	-0.604272	0.0122266	-0.59577	0.0247893	Medtr4g094232	MT0001_11833	-0.306519	1	-0.104882	1	0.153758	1	0.0962935	1	-0.06765	1	0.053215	1	-0.135153	1	-0.071268	1
PsCam045243	GO:0055085	GO:0006810		ATNAT12,NAT12; nucleobase-ascorbate transporter 12	-0.232816	-0.00288982	-0.843123	-0.042174	1	-0.00288982	1	-0.843123	1.84605e-06	-0.232816	1	-0.598991	0.0381047	-0.436649	1	-0.691569	0.000197264	-0.529912	0.353287	Medtr2g084895	MT0019_10267	-0.965549	0.0146946	-1.2601	1.20657e-08	-0.517254	1	-0.183944	1	-0.593239	1	-1.43912	0	-0.943751	0.0371385	-0.222071	1
PsCam033594	GO:0006810			ATGLR3.3,GLR3.3; glutamate receptor 3.3	-0.239941	0.582673	-0.843324	-0.158116	1	-0.144518	1	-0.265238	1	-0.239941	1	0.335191	1	0.582673	0.0375781	-0.515093	0.483372	-0.843324	8.55463e-08	Medtr3g115910	MT0068_00120	0.187993	1	0.521564	1	0.271297	1	0.18597	1	-0.041606	1	0.392125	1	0.266781	1	-0.0596734	1
PsCam050387	GO:0006810			Nuclear transport factor 2 (NTF2) family protein with RNA binding (RRM-RBD-RNP motifs) domain	-0.240832	0.648	-0.63028	0.648	0.000213796	0.580355	0.110561	-0.485148	1	-0.63028	0.0019188	0.283096	1	0.0234788	1	-0.338943	1	-0.240832	1	Medtr1g045800	MT0002_11620	-0.591716	1	-0.15688	1	-0.0811838	1	-0.299226	1	0.274872	1	0.30116	1	-0.64149	1	-0.162973	1
PsCam045075	GO:0055085			MSL4; mechanosensitive channel of small conductance-like 4	-0.253771	1.2628	-0.736222	0.551621	0.0241952	0.168902	1	-0.736205	0.000334547	-0.253771	1	1.2628	0	1.2378	0	-0.561982	0.0748116	-0.736222	3.26945e-05	Medtr1g113850	MT0029_10228	0.639041	1	0.198988	1	0.764822	1	1.13404	6.93199e-08	0.895392	0.0107512	0.392215	1	0.376033	1	1.00374	0.0486111
PsCam036409	GO:0055085			ANTR2,PHT4;4; Major facilitator superfamily protein	-0.2612	0.284676	-0.659243	-0.0768816	1	0.284676	1	-0.57075	0.280324	-0.2612	1	-0.265211	1	0.113723	1	-0.590812	0.0220511	-0.659243	0.00145797	Medtr8g030600	MT0046_00049	-0.390948	1	-0.192574	1	0.535368	1	0.106907	1	0.0317168	1	-0.257952	1	-0.34933	1	0.0150752	1
PsCam055081	GO:0055085	GO:0006810		MRP6,ABCC8; multidrug resistance-associated protein 6	-0.271673	1.30246	-0.495907	0.449393	1	0.367137	1	-0.495907	1	-0.271673	1	1.19225	0	1.30246	0	-0.329839	1	-0.284259	1
PsCam001466	GO:0006810			FUNCTIONS IN: molecular_function unknown; INVOLVED IN: transport; LOCATED IN: nuclear pore; EXPRESSED IN: 23 plant stru	-0.272971	0.725481	-0.483017	0.552795	0.0229389	0.725481	0.000229558	-0.483017	1	-0.383171	1	-0.000304767	1	0.0691449	1	-0.272971	1	-0.455786	1	Medtr8g022010	MT0028_00180	-0.0948515	1	-0.0569514	1	0.103959	1	-0.0267223	1	-0.193784	1	-0.234633	1	-0.0584025	1	-0.205215	1
PsCam033529	GO:0055085	GO:0006810		ATMRP6,MRP6,ABCC8; multidrug resistance-associated protein 6	-0.278539	1.03835	-0.687145	0.43168	1	0.272419	1	-0.687145	0.0029065	-0.348575	1	0.867052	1.16705e-07	1.03835	0	-0.451888	1	-0.278539	1
PsCam045706	GO:0055085	GO:0006810		STP7; sugar transporter protein 7	-0.294006	-0.283454	-1.11768	-0.283454	1	-0.420709	1	-1.11768	0	-0.294006	1	-0.994862	5.76791e-11	-0.967877	4.86659e-11	-1.08551	0	-0.869683	1.75872e-08	Medtr0204s0020
PsCam057500	GO:0055085			ATCHX15,CHX15; cation/hydrogen exchanger 15	-0.295757	0.0965533	-0.639997	-0.0136395	1	0.0965533	1	-0.487296	1	-0.295757	1	-0.239736	1	-0.190904	1	-0.499732	0.862285	-0.639997	0.00354143	Medtr3g071990	MT0006_00810	0.0487398	1	0.0510431	1	0.124766	1	-0.0209252	1	-0.120892	1	-0.0696554	1	0.346886	1	-0.00576599	1
PsCam043951	GO:0055085	GO:0006810		MRP6,ABCC8; multidrug resistance-associated protein 6	-0.29576	1.08849	-0.718623	0.453494	1	0.31014	1	-0.718623	0.000737863	-0.29576	1	0.908953	1.07654e-08	1.08849	0	-0.415636	1	-0.354454	1
PsCam038215	GO:0006810			ENT1,AT,ENT1; equilibrative nucleotide transporter 1	-0.301636	1.82099	-1.36781	1.17598	0	1.07518	0	-1.36781	0	-0.753689	2.76565e-06	1.82099	0	1.5917	0	-0.657268	0.00106266	-0.301636	1	Medtr3g462280	MT0013_10451	-0.109595	1	0.394676	1	-0.0244006	1	-0.65175	1	-0.816563	0.122362	-0.533296	1	-0.0325091	1	-0.571127	1
PsCam006974	GO:0055085	GO:0006810		ATAMT1;2,AMT1;2; ammonium transporter 1;2	-0.303662	0.523732	-2.94036	-0.258241	1	-0.408896	1	-2.94036	0	-0.303662	1	0.448624	1	0.523732	0.367	-2.81955	0	-1.36316	0	Medtr3g463730	MT0013_00334	-3.93484	0	-3.88842	0	0.0133924	1	0.970048	7.74138e-05	-4.47046	0	-4.98171	0	-0.698696	1	0.520185	1
PsCam036165	GO:0006813	GO:0055085		AKT2/3,AKT3,AKT2,KT2/3; potassium transport 2/3	-0.311801	-0.276835	-0.611645	-0.348284	1	-0.335534	1	-0.579179	0.20673	-0.311801	1	-0.351354	1	-0.276835	1	-0.611645	0.0088047	-0.562472	0.0984587	Medtr2g006870	MT0023_00412	-0.434354	1	-0.992018	0.000477272	-0.489748	1	0.360313	1	-0.0947934	1	-0.293742	1	-0.267461	1	-0.0840749	1
PsCam034506	GO:0055085			PHT4;3; phosphate transporter 4;3	-0.318015	0.79858	-0.930591	0.23872	1	0.79858	6.27259e-06	-0.318015	1	-0.745711	4.36572e-06	0.16407	1	0.576088	0.0490146	-0.556609	0.0933508	-0.930591	3.80644e-10	Medtr5g069630	MT0008_10711	-0.418777	1	-0.611695	1	-0.537741	1	0.34503	1	-0.457909	1	-0.91646	0.00696659	-0.315391	1	0.346248	1
PsCam013933	GO:0055085			CIPK1,SnRK3.16; CBL-interacting protein kinase 1	-0.325367	1.83532	-0.759477	-0.0380138	1	0.0612127	1	-0.325367	1	-0.759477	1.98021e-06	1.80244	0	1.83532	0	-0.493036	1	-0.699214	0.000213249	Medtr4g101880	MT0001_11403	0.444853	1	0.513695	1	0.0953935	1	-0.336356	1	0.602153	1	0.73053	1	0.0526714	1	-0.247296	1
PsCam036593	GO:0006813			ATCNGC15,CNGC15; cyclic nucleotide-gated channel 15	-0.330504	1.28371	-0.562988	0.269938	1	-0.0504294	1	-0.481169	1	-0.330504	1	1.28371	0	1.13231	0	-0.542361	0.166321	-0.562988	0.0964289	Medtr1g064240	MT0004_00669	-0.466893	1	0.045314	1	0.227938	1	-0.207498	1	-0.756057	0.686888	0.51772	1	0.221138	1	-0.494311	1
PsCam057474	GO:0006813			ATKT1,ATKT1P,ATKUP1,KUP1,KT1; potassium transporter 1	-0.356288	0.577682	-0.961828	-0.235731	1	-0.307347	1	-0.701519	0.00156531	-0.356288	1	0.0507823	1	0.577682	0.045972	-0.56191	0.0750349	-0.961828	4.93428e-11
PsCam027169	GO:0055085			MATE efflux family protein	-0.370486	0.245411	-0.678288	-0.12539	1	0.245411	1	-0.370486	1	-0.380391	1	-0.678288	0.0014081	-0.396174	1	-0.388801	1	-0.521301	0.489536
PsCam016710	GO:0055085	GO:0006810		MRP6,ABCC8; multidrug resistance-associated protein 6	-0.37109	0.706439	-0.792849	0.368337	1	0.173632	1	-0.792849	2.31391e-05	-0.37109	1	0.66087	0.0030026	0.706439	0.000151094	-0.594027	0.0191754	-0.380812	1
PsCam042264	GO:0055085			MATE efflux family protein	-0.38135	0.957423	-1.65652	0.840705	1.94519e-09	0.556646	0.268518	-1.65652	0	-0.571466	0.0293833	0.957423	5.9739e-10	0.58299	0.0370972	-1.29863	0	-0.38135	1	Medtr6g088805	MT0024_00286	-0.926279	0.0452782	-0.859528	0.0367186	-0.157272	1	0.0379714	1	-0.0354732	1	-0.0320367	1	-0.569435	1	-0.526623	1
PsCam030840	GO:0055085	GO:0006810		ATINT1,INT1; inositol transporter 1	-0.396046	-0.34319	-1.73367	-1.73367	0	-1.66473	0	-0.396046	1	-0.444162	1	-1.35789	0	-0.34319	1	-0.812049	2.79679e-07	-1.68689	0	Medtr1g116650	MT0029_10363	-0.569766	1	-0.441531	1	-0.205647	1	0.124654	1	-1.72598	0	-1.85245	0	-0.393266	1	0.191516	1
PsCam039406	GO:0055085	GO:0006810		NIP1;2,NLM2,ATNLM2; NOD26-like intrinsic protein 1;2	-0.403323	0.197776	-1.35219	-0.552919	0.0228103	-0.601825	0.0480686	-0.510659	1	-0.403323	1	0.0518831	1	0.197776	1	-1.35219	0	-0.891825	4.49019e-09
PsCam042236	GO:0055085			MATE efflux family protein	-0.411451	0.127956	-1.19382	-0.442813	1	0.127956	1	-0.685137	0.00316602	-0.411451	1	-1.19382	0	-0.581715	0.0390649	-0.587603	0.0253341	-0.882236	8.14156e-09
PsCam009788	GO:0055085	GO:0006813		AKT2/3,AKT3,AKT2,KT2/3; potassium transport 2/3	-0.417411	1.83855	-1.02389	0.0579872	1	0.0814131	1	-1.02389	5.7586e-11	-0.417411	1	1.61172	0	1.83855	0	-0.826815	1.16831e-07	-0.860669	3.0367e-08	Medtr2g006870	MT0023_00412	-0.434354	1	-0.992018	0.000477272	-0.489748	1	0.360313	1	-0.0947934	1	-0.293742	1	-0.267461	1	-0.0840749	1
PsCam050362	GO:0055085	GO:0006810		SAMC1; S-adenosylmethionine carrier 1	-0.425225	1.75018	-1.03068	1.07892	0	1.75018	0	-0.548768	0.608408	-1.03068	0	-0.597661	0.0401421	-0.398516	1	-0.578098	0.0380566	-0.425225	1	Medtr8g092080	MT0009_00362	-0.088363	1	-0.10036	1	0.310051	1	0.340381	1	0.339934	1	0.0611447	1	-0.0877219	1	0.243829	1
PsCam021170	GO:0030001	GO:0006829	GO:0055085	AtZIP12,ZIP12; zinc transporter 12 precursor	-0.426376	0.676162	-1.9992	0.676162	4.69072e-05	0.648729	0.00706675	-1.9992	0	-0.426376	1	-0.257634	1	-0.0296988	1	-1.12179	0	-0.518374	0.546325	Medtr6g007687	MT0025_10112	0.118671	1	0.0551916	1	0.145826	1	-0.142152	1	0.452234	1	0.414032	1	0.0333047	1	0.149425	1
PsCam010930	GO:0006869			Bifunctional inhibitor/lipid-transfer protein/seed storage 2S albumin superfamily protein	-0.42879	-0.42879	-2.14125	-1.14064	0	-1.26798	0	-0.634464	0.0253367	-0.42879	1	-2.14125	0	-1.60791	0	-1.18012	0	-1.69092	0	Medtr3g082100	MT0006_10395	-1.28499	3.04012e-07	-1.76986	0	0.160674	1	-0.0711963	1	-2.01698	0	-2.24169	0	-0.220582	1	-0.164825	1
PsCam026730	GO:0055085			MATE efflux family protein	-0.428934	0.108572	-1.2287	-0.492462	0.30995	0.108572	1	-0.571914	0.268847	-0.428934	1	-1.2287	0	-0.580028	0.0418247	-0.617373	0.00680483	-0.882819	7.85255e-09
PsCam050736	GO:0055085	GO:0006810		TMP-C,PIP1;4,PIP1E; plasma membrane intrinsic protein 1;4	-0.429945	-0.429945	-2.85959	-1.48642	0	-1.71916	0	-0.516333	1	-0.480264	1	-2.85959	0	-2.50442	0	-0.429945	1	-0.540728	0.232904	Medtr5g010150	MT0005_10268	1.1422	5.4103e-05	-0.241764	1	-0.949638	0.0054035	0.528358	1	-1.88826	0	-2.88193	0	-0.297193	1	0.778349	1
PsCam001737	GO:0006869			LTP12; lipid transfer protein 12	-0.441535	-0.441535	-4.16124	-4.16124	0	-4.00063	0	-0.441535	1	-0.47373	1	-4.02621	0	-2.46868	0	-2.36875	0	-3.69842	0
PsCam042745	GO:0008272	GO:0055085	GO:0006810	SULTR3;1,AST12; sulfate transporter 3;1	-0.441991	2.08095	-3.26231	0.276508	1	-0.182899	1	-3.26231	0	-0.511091	0.373216	1.95108	0	2.08095	0	-1.77379	0	-0.441991	1	Medtr7g095430	MT0058_00140	-0.571801	1	-0.6188	1	-0.168686	1	0.552746	1	0.136892	1	-0.411417	1	-0.840262	0.579993	0.280388	1
PsCam055976	GO:0055085	GO:0006810		MRP6,ABCC8; multidrug resistance-associated protein 6	-0.443864	1.08537	-0.968826	0.0147003	1	-0.241085	1	-0.968826	1.72758e-09	-0.443864	1	0.816459	1.79581e-06	1.08537	0	-0.731088	2.56317e-05	-0.559352	0.111621
PsCam004972	GO:0030001	GO:0055085		MGT9,MRS2-2,ATMGT9; magnesium transporter 9	-0.447949	0.825319	-1.278	0.354745	1	0.532286	0.644976	-1.278	0	-0.447949	1	0.697457	0.000598988	0.825319	2.95185e-07	-1.06153	0	-0.458626	1	Medtr7g096170	MT0058_10126	0.163619	1	0.158979	1	-0.077214	1	0.0982527	1	-0.0404212	1	0.0979027	1	0.0782623	1	0.0754341	1
PsCam043725	GO:0006869			Bifunctional inhibitor/lipid-transfer protein/seed storage 2S albumin superfamily protein	-0.456788	-0.456788	-1.91337	-1.0263	0	-1.5323	0	-1.42122	0	-0.529698	0.175349	-0.864813	1.32155e-07	-1.83421	0	-1.91337	0	-0.456788	1
PsCam021893	GO:0006813			KT2,ATKT2,SHY3,KUP2,ATKUP2,TRK2; potassium transporter 2	-0.46951	0.647032	-1.3009	0.395594	1	0.647032	0.0075921	-1.3009	0	-0.46951	1	-0.333317	1	0.108642	1	-0.887485	2.76185e-09	-0.92293	6.27358e-10	Medtr3g094090	MT0007_10301	-1.77521	0	-1.49901	0	0.592229	1	0.524643	1	-1.12031	3.28397e-06	-1.31682	1.24495e-09	-1.30057	2.90461e-07	-0.0648604	1
PsCam011555	GO:0006869			LTP12; lipid transfer protein 12	-0.481503	-0.481503	-4.32226	-4.24117	0	-4.11101	0	-0.535856	0.946758	-0.481503	1	-4.32226	0	-2.94636	0	-1.85821	0	-3.83404	0
PsCam020927	GO:0055085	GO:0006810		MRP6,ABCC8; multidrug resistance-associated protein 6	-0.485711	1.33484	-1.43313	0.350455	1	-0.0570564	1	-1.43313	0	-0.485711	1	1.24049	0	1.33484	0	-0.883154	3.63897e-09	-0.640147	0.00351733
PsCam058015	GO:0006810			ENT3,FUR1,ATENT3; Major facilitator superfamily protein	-0.505996	1.14778	-0.953536	0.369158	1	0.540299	0.485364	-0.953536	4.24217e-09	-0.505996	0.456996	0.87765	6.45264e-08	1.14778	0	-0.679754	0.000355568	-0.599227	0.0213918
PsCam010912	GO:0006869			Bifunctional inhibitor/lipid-transfer protein/seed storage 2S albumin superfamily protein	-0.509242	-0.509242	-2.07464	-1.18843	0	-1.47768	0	-1.14393	0	-0.509242	0.401773	-2.07464	0	-1.49466	0	-1.38331	0	-1.90226	0	Medtr3g082100	MT0006_10395	-1.28499	3.04012e-07	-1.76986	0	0.160674	1	-0.0711963	1	-2.01698	0	-2.24169	0	-0.220582	1	-0.164825	1
PsCam013944	GO:0030001			Heavy metal transport/detoxification superfamily protein	-0.553217	0.521917	-1.44043	-0.489855	0.3447	-0.919525	7.88068e-09	-1.39833	0	-0.553217	0.0651277	0.521917	0.652553	0.0858703	1	-1.44043	0	-1.03936	0	Medtr8g096700	MT0009_10554	0.398203	1	-0.0183495	1	-0.168683	1	0.0843274	1	0.00357214	1	-0.656373	1	-0.150192	1	-0.158733	1
PsCam009614	GO:0055085			DiT1; dicarboxylate transporter 1	-0.563172	0.706005	-1.56914	0.0865454	1	0.706005	0.000566751	-1.11922	0	-0.563172	0.0423148	-1.56914	0	-0.950353	1.54846e-10	-1.31657	0	-1.1544	0	Medtr4g065007	MT0003_10637	-2.29238	0	-2.77577	0	0.711006	1	1.40553	0	-0.723724	1	-2.79354	0	-1.35765	3.18208e-08	1.58503	2.58106e-10
PsCam044524	GO:0006810			0	-0.569481	1.56403	-0.944946	0.0093078	1	0.34745	1	-0.944946	6.9871e-09	-0.569481	0.0320785	1.28408	0	1.56403	0	-0.869843	8.41602e-09	-0.735877	3.32847e-05	Medtr0116s0090	MT0096_00074	0.0532007	1	0.365675	1	0.2489	1	-0.350863	1	-0.154998	1	-0.111282	1	-0.0308197	1	0.0989267	1
PsCam057644	GO:0055085	GO:0006810		MRP6,ABCC8; multidrug resistance-associated protein 6	-0.647025	1.02152	-1.02037	-0.114579	1	-0.0696067	1	-1.02037	7.67814e-11	-0.839201	1.54844e-08	0.801158	3.97946e-06	1.02152	0	-0.886753	2.89233e-09	-0.647025	0.00256848
PsCam036496	GO:0006810			SEC14 cytosolic factor family protein / phosphoglyceride transfer family protein	-0.650465	-0.522742	-1.05778	-0.598988	0.00258904	-0.522742	0.900334	-0.919495	2.98168e-08	-0.650465	0.000709945	-1.05778	0	-0.963175	6.63626e-11	-0.982308	7.24894e-12	-0.89846	2.96057e-09	Medtr3g097350	MT0007_00465	-1.16775	2.23446e-05	-0.312992	1	-0.184549	1	-0.869546	0.00340497	-0.231103	1	0.574289	1	-0.263936	1	-0.900406	0.615053
PsCam033317	GO:0055085	GO:0006810		SUC2,SUT1,ATSUC2; sucrose-proton symporter 2	-0.66842	1.15986	-1.29638	-0.09802	1	0.211976	1	-1.16107	0	-0.66842	0.00028597	0.689641	0.000851057	1.15986	0	-1.29638	0	-1.16213	0	Medtr1g096910	MT0027_00123	-0.132268	1	0.217656	1	0.635744	1	0.338477	1	0.222368	1	0.517567	1	0.164314	1	-0.112534	1
PsCam023204	GO:0055085	GO:0006810		Xanthine/uracil permease family protein	-0.69423	-0.69423	-2.54155	-1.25985	0	-1.07823	0	-1.42222	0	-0.69423	7.42744e-05	-2.54155	0	-2.06461	0	-1.69078	0	-1.87804	0	Medtr3g078270	MT0006_10560	-2.01882	0	-2.37042	0	-0.797456	0.47107	-0.419303	1	-1.72754	0	-2.964	0	-1.77225	0	-0.479857	1
PsCam053961	GO:0055085			PIN7; Auxin efflux carrier family protein	-0.705841	0.419782	-0.935658	0.160933	1	0.000539805	1	-0.805052	1.26982e-05	-0.705841	3.98633e-05	0.419782	1	0.283784	1	-0.815016	2.34967e-07	-0.935658	2.7491e-10
PsCam044595	GO:0006869			Bifunctional inhibitor/lipid-transfer protein/seed storage 2S albumin superfamily protein	-0.850197	-0.850197	-4.16306	-2.45835	0	-2.10865	0	-0.914041	4.04958e-08	-0.850197	7.64379e-09	-4.16306	0	-3.29331	0	-2.48319	0	-2.77016	0	Medtr3g106740	MT0007_00862	-1.79959	0	-3.4154	0	0.421711	1	3.19888	0	-0.580497	1	-2.38649	0	-1.27153	8.63899e-07	2.2666	0
PsCam001667	GO:0030001			Heavy metal transport/detoxification superfamily protein	-0.944776	1.59796	-1.98899	1.23588	0	1.59796	0	-1.48919	0	-1.98899	0	0.161593	1	0.161916	1	-0.944776	6.52404e-11	-1.02852	0	Medtr2g026685	MT0018_00089	-2.35429	0	-1.79478	0	-0.425991	1	-0.986121	4.07578e-05	-3.56044	0	-3.3771	0	-0.48387	1	-1.31821	4.43255e-06
PsCam037752	GO:0055085			MATE efflux family protein	-1.0261	1.09796	-1.7805	-0.442241	1	0.0275683	1	-1.7805	0	-1.47468	0	0.734428	0.000108119	1.09796	0	-1.10589	0	-1.0261	0	Medtr0039s0080	MT0016_10590	-0.555188	1	-0.388042	1	-0.0496442	1	-0.407629	1	0.37668	1	0.794728	0.273867	-0.676716	1	-0.835852	1
PsCam030830	GO:0055085	GO:0006810		Major facilitator superfamily protein	-1.06817	0.984336	-1.75749	0.482448	0.464858	0.984336	1.49482e-10	-1.75749	0	-1.36516	0	-0.492001	1	-0.317173	1	-1.08858	0	-1.06817	0
PsCam010676	GO:0055085			PIN3,ATPIN3; Auxin efflux carrier family protein	-1.13972	0.142699	-1.38527	0.142699	1	0.0975559	1	-1.20718	0	-1.19413	0	0.0718199	1	-0.0270156	1	-1.13972	0	-1.38527	0	Medtr1g030890	MT0002_10996	-1.20659	5.62081e-06	-1.48563	0	-1.66046	0	-0.448015	1	-1.19137	1.78001e-07	-1.17424	5.81392e-07	-0.584111	1	-0.165217	1
PsCam006911	GO:0055085			Major facilitator superfamily protein	-1.14153	-0.0973023	-2.14698	-0.0973023	1	-0.538384	0.519665	-2.14698	0	-1.14153	0	-0.438517	1	-0.347675	1	-1.40152	0	-1.42542	0	Medtr2g010370	MT0023_10294	-0.208902	1	-0.00487829	1	0.0588909	1	0.0589813	1	-0.121841	1	-0.148174	1	0.150998	1	0.114087	1
PsCam017387	GO:0030001			HIPP22; Heavy metal transport/detoxification superfamily protein	-1.16097	1.06339	-2.48643	0.820534	7.49952e-09	0.298997	1	-2.48643	0	-1.16097	0	1.06339	0	0.922264	9.20228e-10	-1.55734	0	-1.3481	0	Medtr5g025150	MT0005_10951	-2.33266	0	-2.02364	0	-0.115645	1	-0.18196	1	-0.329369	1	-0.12643	1	0.0523196	1	0.190712	1
PsCam045802	GO:0030001			Heavy metal transport/detoxification superfamily protein	-1.2893	2.10497	-2.06918	0.786422	6.84742e-08	0.589202	0.0787064	-2.06918	0	-1.57499	0	1.64299	0	2.10497	0	-1.2893	0	-1.34407	0	Medtr1g107565	MT0036_10035	-0.179146	1	0.468241	1	-0.459043	1	-0.568396	1	-0.393832	1	0.122788	1	0.0370867	1	-0.400682	1

## Sheet: Table S5
Table S5: Annotation and expression patterns in the different leaf samples of the 634 probe sets significantly regulated between at least two developmental stages and belonging to the categories “TF activity” (GO:0003700) and “regulation of transcription” (GO:0045449). Data are shown for pea (left part) and M. truncatula (right part). Genes were considered as differentially expressed between two …
Pisum sativum																					Medicago truncatula
				Leaf type	Lower leaves = Vegetative leaves (Veg in GEO)								Upper leaves = Leaves of the reproductive nodes (Rep in GEO)								M. truncatula homologue (Mt4.0v2)	Leaf type	Lower leaves = Vegetative leaves (FV in GEO)								Upper leaves = Leaves of the reproductive nodes (FR in GEO)
				Comparions made (FLO = flowering; DAF = days after flowering)	14 DAF vs FLO				27 DAF vs 14 DAF				14 DAF vs FLO				27 DAF vs 14 DAF					Comparions made (FLO = flowering; DAF = days after flowering)	14 DAF vs FLO				27 DAF vs 14 DAF				14 DAF vs FLO				27 DAF vs 14 DAF
				Nutritional condition	N+		N-		N+		N-		N+		N-		N+		N-			Nutritional condition	N+		N-		N+		N-		N+		N-		N+		N-
				Samples co-hybridized with names as submitted to GEO (http://www.ncbi.nlm.nih.gov/geo)	DFLO+14_Veg_N+S+		DFLO+14_Veg_N-S+		DFLO+27_Veg_N+S+		DFLO+27_Veg_N-S+		DFLO+14_Rep_N+S+		DFLO+14_Rep_N-S+		DFLO+27_Rep_N+S+		DFLO+27_Rep_N-S+			Samples co-hybridized (names as in GEO)	DFLO+14_Veg_N+S+		DFLO+14_Veg_N-S+		DFLO+27_Veg_N+S+		DFLO+27_Veg_N-S+		DFLO+14_Rep_N+S+		DFLO+14_Rep_N-S+		DFLO+27_Rep_N+S+		DFLO+27_Rep_N-S+
					DFLO_Veg_N+S+		DFLO_Veg_N-S+		DFLO+14_Veg_N+S+		DFLO+14_Veg_N-S+		DFLO_Rep_N+S+		DFLO_Rep_N-S+		DFLO+14_Rep_N+S+		DFLO+14_Rep_N-S+				DFLO_Veg_N+S+		DFLO_Veg_N-S+		DFLO+14_Veg_N+S+		DFLO+14_Veg_N-S+		DFLO_Rep_N+S+		DFLO_Rep_N-S+		DFLO+14_Rep_N+S+		DFLO+14_Rep_N-S+
PsCam	GO	Best homologue	Arabidopsis homologue	Annotation (Name)	Mean Log2 Ratio	Bonferroni	Mean Log2 Ratio	Bonferroni	Mean Log2 Ratio	Bonferroni	Mean Log2 Ratio	Bonferroni	Mean Log2 Ratio	Bonferroni	Mean Log2 Ratio	Bonferroni	Mean Log2 Ratio	Bonferroni	Mean Log2 Ratio	Bonferroni		Probe name	Mean Log2 Ratio	Bonferroni	Mean Log2 Ratio	Bonferroni	Mean Log2 Ratio	Bonferroni	Mean Log2 Ratio	Bonferroni	Mean Log2 Ratio	Bonferroni	Mean Log2 Ratio	Bonferroni	Mean Log2 Ratio	Bonferroni	Mean Log2 Ratio	Bonferroni
PsCam005456	GO:0003700	Glyma10g38580.1|PACid:16281417:PF00319,PF01486,PTHR11945,KOG0014,AT1G24260.1,SEP3,SEP3,(SEPALLATA3);,DNA,binding,/,protein,binding,/,transcription,factor	AGL6-AT2G45650.1	AGL6; AGAMOUS-like 6	2.80024	0	2.68638	0	-1.15502	0	-1.40121	0	4.22131	0	3.61633	0	-0.494219	1	-0.495061	1
PsCam038890	GO:0045449	Glyma11g05920.1|PACid:16282837:PF00010,PTHR12565:SF7,AT5G67060.1,HEC1,HEC1,(HECATE,1);,transcription,factor	HEC2-AT3G50330.1	HEC2; basic helix-loop-helix (bHLH) DNA-binding superfamily protein	2.27731	0	2.19657	0	-3.17867	0	-2.22541	0	1.2564	0	0.620338	0.00778975	-2.61996	0	-1.49688	0	Medtr5g017210	MT0005_00593	0.094919	1	-0.0531608	1	-0.424283	1	-0.0227053	1	0.500265	1	-0.0890766	1	-1.01335	0.00495144	-0.804564	1
PsCam033601	GO:0045449	C.cajan_37971:A7P1H7_VITVIChromosomechr19scaffold_4,wholegenomeshotgunsequenceOS=VitisviniferaGN=GSVIVT00027621001PE=4SV=1	ATNAC2-AT3G15510.1	ATNAC2,ANAC056,NARS1,NAC2; NAC domain containing protein 2	2.27443	0	2.04767	0	1.62005	0	0.954572	8.20149e-12	3.29303	0	2.64452	0	1.93597	0	1.84942	0	Medtr2g080010	MT0019_00046	0.638073	1	1.14068	1.81549e-06	0.601662	1	-0.0836466	1	1.80353	0	2.18503	0	0.991891	0.00934901	0.0608157	1
PsCam050229	GO:0003700	Glyma17g15380.1|PACid:16305673:PF04618,PF00046,PF02183,PTHR19418,KOG0483,K09338,AT4G16780.1,ATHB-2,ATHB-2,(ARABIDOPSIS,THALIANA,HOMEOBOX,PROTEIN,2);,DNA,binding,/,protein,homodimerization/,sequence-specific,DNA,binding,/,transcription,factor	ATHB-2-AT4G16780.1	ATHB-2,HAT4,ATHB2,HB-2; homeobox protein 2	2.18705	0	2.75915	0	-2.02486	0	-3.35559	0	2.4042	0	1.73072	0	-0.88326	3.60997e-09	-1.68939	0	Medtr5g013010	MT0005_00396	0.449261	1	0.181265	1	-0.581643	1	-0.85486	0.00572784	0.0848911	1	0.0504665	1	-0.399245	1	-0.840249	1
PsCam042543	GO:0045449	Glyma19g40980.1|PACid:16314504:PF00010,PTHR23042,KOG4304,AT1G09530.1,PIF3,PIF3,(PHYTOCHROME,INTERACTING,FACTOR,3);,DNA,binding,/,protein,binding,/,transcription,factor/,transcription,regulator	PIF3-AT1G09530.2	PIF3,POC1,PAP3; phytochrome interacting factor 3	2.01568	0	2.01304	0	-1.08577	0	-1.95634	0	1.86865	0	1.37222	0	-0.348074	1	-1.06774	0	Medtr7g110810	MT0100_10073	2.17024	0	2.13409	0	-0.413681	1	-1.14611	3.96746e-08	-0.670715	1	-0.134053	1	0.486122	1	-0.895625	0.687427
PsCam049609	GO:0045449	Glyma08g21130.1|PACid:16271932:PF00010,PTHR12565:SF7,AT3G21330.1,basic,helix-loop-helix,(bHLH),family,protein	AT3G21330.1	basic helix-loop-helix (bHLH) DNA-binding superfamily protein	1.99443	0	1.60965	0	-2.24359	0	-1.82121	0	-0.120205	1	-0.814637	5.36971e-07	-0.522407	0.364885	-0.364529	1	Medtr8g015450	MT0021_00475	-1.10585	0.000184334	-0.892907	0.0129906	-0.0988635	1	0.0953951	1	-2.69301	0	-2.85048	0	-0.174464	1	-0.297887	1
PsCam034575	GO:0003700	Glyma13g06730.2|PACid:16289878:PF00319,PF01486,PTHR11945,KOG0014,K09264,	AGL8-AT5G60910.1	AGL8,FUL; AGAMOUS-like 8	1.76193	0	1.96348	0	0.74822	0.000192847	0.148838	1	2.27516	0	2.00158	0	0.8723	7.21994e-09	0.805206	7.75732e-07	Medtr4g109830	MT0001_11065	0.376082	1	0.339892	1	-0.148329	1	-0.047681	1	0.220034	1	0.194397	1	0.0622127	1	-0.0662446	1
PsCam038791	GO:0003700	Glyma13g18410.1|PACid:16290717:PF00847,AT2G31230.1,ATERF15,ATERF15,(Ethylene-responsive,element,binding,factor,15);,DNA,binding,/,transcription,activator/,transcription,factor	ATERF15-AT2G31230.1	ATERF15,ERF15; ethylene-responsive element binding factor 15	1.73534	0	1.75969	0	-1.69062	0	-1.54201	0	2.24131	0	1.77786	0	-0.629084	0.00399032	0.665661	0.00107854
PsCam001681	GO:0003700	Medtr7g016630.1:MADS-boxprotein(Fragment)(AHRDV1*---A2TDB4_PETHY);containsInterprodomain(s)IPR002100Transcriptionfactor,MADS-boxchr07_pseudomolecule_IMGAG_V3.54194881-4201772EEGN_Mt10012520100825	AGL8-AT5G60910.1	AGL8,FUL; AGAMOUS-like 8	1.71492	0	1.84887	0	1.25813	0	0.854961	5.61802e-09	0.575947	0.0925008	0.393956	1	1.77482	0	1.817	0	Medtr7g016630	MT0088_00047	-0.0213434	1	0.0819278	1	-0.108813	1	-0.0855656	1	-0.16963	1	-0.261684	1	0.0966707	1	-0.158548	1
PsCam037442	GO:0045449	Glyma02g15320.1|PACid:16248150:PF00249,AT1G68670.1,myb,family,transcription,factor	AT2G03500.1	Homeodomain-like superfamily protein	1.65196	0	1.04577	0	-0.965117	2.14988e-09	-0.207575	1	1.45447	0	0.67926	0.000552524	-0.909152	6.814e-10	0.289495	1	Medtr4g086835	MT0003_11596	-0.548569	1	-1.70481	0	-0.273024	1	1.037	5.00547e-06	0.717895	1	-0.548021	1	-1.24357	2.41327e-06	0.930805	0.299334
PsCam038037	GO:0045449	Glyma06g21020.1|PACid:16263677:PF02365,AT5G61430.1,ANAC100,ANAC100,(ARABIDOPSIS,NAC,DOMAIN,CONTAINING,PROTEIN,100);,transcription,factor	ANAC100-AT5G61430.1	ANAC100,ATNAC5,NAC100; NAC domain containing protein 100	1.59778	0	1.53586	0	1.75905	0	0.852082	6.76623e-09	1.63037	0	1.32247	0	2.59029	0	2.32754	0	Medtr4g108760	MT0001_11119	2.91021	0	3.04288	0	0.540959	1	-0.220637	1	1.51831	0	2.47899	0	2.22979	0	0.98967	0.0697141
PsCam051091	GO:0003700	Glyma0041s00350.1|PACid:16242707:PF00046,PF02183,PTHR19418,AT2G22800.1,HAT9,HAT9;,DNA,binding,/,transcription,factor	HAT14-AT5G06710.1	HAT14; homeobox from Arabidopsis thaliana	1.57152	0	1.91002	0	-0.418252	1	-0.516494	0.300474	2.72464	0	2.74137	0	-0.0027877	1	0.539389	0.245337	Medtr3g103590
PsCam055941	GO:0003700	Glyma17g05920.1|PACid:16304557:PF02045,PTHR12632,AT1G17590.1,NF-YA8,NF-YA8,(NUCLEAR,FACTOR,Y,,SUBUNIT,A8);,transcription,factor	HAP2C-AT1G72830.1	HAP2C,ATHAP2C,NF-YA3; nuclear factor Y, subunit A3	1.5703	0	1.81207	0	-1.91397	0	-0.963571	0	2.7802	0	2.92424	0	-0.931994	1.52228e-10	-0.440066	1	Medtr2g041090	MT0137_00017	0.648365	1	1.21558	8.2707e-08	0.561825	1	-0.272252	1	0.709391	1	1.12183	4.69106e-06	0.657594	1	0.056421	1
PsCam036600	GO:0003700	Glyma13g20700.1|PACid:16290996:PF04542,PF04539,PF04545,AT2G36990.1,SIGF,SIGF,(RNA,POLYMERASE,SIGMA-SUBUNIT,F);,DNA,binding,/,DNA-directed,RNA,polymerase/,sigma,factor/,transcription,factor	SIGF-AT2G36990.1	SIGF,SIG6,ATSIG6,SOLDAT8; RNApolymerase sigma-subunit F	1.51377	0	1.95169	0	-1.61746	0	-1.32535	0	-0.801804	3.84914e-06	-0.30955	1	-0.974569	7.24894e-12	-1.19048	0	Medtr1g063850	MT0004_10679	-1.25539	9.33662e-07	-1.499	0	0.643172	1	1.24143	3.87159e-10	-0.708526	1	-1.86119	0	-0.872394	0.255009	0.801803	1
PsCam023098	GO:0003700	C.cajan_03139:B3IX28_LOTJATranscriptionfactorCCAATOS=LotusjaponicusGN=CBF-A22PE=2SV=1	UNE8-AT3G05690.1	UNE8,ATHAP2B,HAP2B,NF-YA2; nuclear factor Y, subunit A2	1.47117	0	1.27657	0	0.811305	9.30512e-06	0.837124	1.76742e-08	1.97814	0	1.87748	0	1.15512	0	1.42114	0	Medtr7g106450	MT0042_10045	-0.0413755	1	0.240002	1	0.10743	1	-0.00335002	1	-0.0413567	1	0.126559	1	-0.168807	1	0.0940602	1
PsCam040852	GO:0003700	C.cajan_09681:A7QVU1_VITVIChromosomechr7scaffold_192,wholegenomeshotgunsequenceOS=VitisviniferaGN=GSVIVT00007518001PE=4SV=1	AT3G23220.1	Integrase-type DNA-binding superfamily protein	1.44497	0	1.78644	0	-1.15046	0	-0.682215	0.000139964	1.09136	0	1.49661	0	-0.586136	0.0269872	0.122735	1	Medtr7g096750	MT0043_10021	-0.0796351	1	0.0600953	1	0.0371214	1	0.0358457	1	0.0198597	1	0.213355	1	-0.0395023	1	-0.162282	1
PsCam037110	GO:0003700	Medtr5g053920.1:AP2domain-containingtranscriptionfactor(AHRDV1****B9HIZ2_POPTR);containsInterprodomain(s)IPR001471Pathogenesis-relatedtranscriptionalfactorandERF,DNA-bindingchr05_pseudomolecule_IMGAG_V3.521647330-21649266EEGN_Mt10012520100825	TEM1-AT1G25560.1	TEM1,EDF1; AP2/B3 transcription factor family protein	1.41938	0	1.56698	0	-1.97265	0	-1.74464	0	1.7847	0	1.43028	0	-1.87989	0	-1.43021	0	Medtr5g053920	MT0008_00128	-0.494879	1	0.234467	1	-2.17705	0	-1.84655	0	-0.422463	1	0.352578	1	-1.81173	0	-1.30669	6.50027e-06
PsCam039009	GO:0045449	C.cajan_42716:B9GZU3_POPTRPredictedproteinOS=PopulustrichocarpaGN=POPTRDRAFT_554102PE=4SV=1	AT5G45580.1	Homeodomain-like superfamily protein	1.41814	0	1.76793	0	-1.59364	0	-1.63207	0	0.357093	1	0.440457	1	-1.62437	0	-1.96554	0	Medtr5g027440	MT0005_11073	-0.0699425	1	-0.00562975	1	-0.20634	1	-0.169975	1	0.29823	1	0.135246	1	0.137984	1	-0.133186	1
PsCam000669	GO:0003700	Glyma05g07380.1|PACid:16258555:PF00319,PF01486,PTHR11945,KOG0014,AT5G60910.1,AGL8,AGL8,(agamous-like,8);,transcription,factor	AGL8-AT5G60910.1	AGL8,FUL; AGAMOUS-like 8	1.39512	0	1.23912	0	0.461729	1	0.40442	1	2.17578	0	2.11349	0	0.621921	0.00553693	0.497179	1	Medtr4g109830	MT0001_11065	0.376082	1	0.339892	1	-0.148329	1	-0.047681	1	0.220034	1	0.194397	1	0.0622127	1	-0.0662446	1
PsCam026753	GO:0003700	Medtr3g031220.1:WRKYtranscriptionfactor(Fragment)(AHRDV1****A8KRX2_CAPCH)	WRKY20-AT4G26640.2	WRKY20,AtWRKY20; WRKY family transcription factor family protein	1.3824	0	1.13766	0	0.321208	1	-0.421536	1	2.66781	0	2.20766	0	0.543837	0.156761	0.952491	9.16366e-11	Medtr3g031220	MT0013_00226	0.970846	0.0125828	1.65356	0	-0.166882	1	-1.306	1.84361e-11	0.433996	1	1.77291	0	0.77536	1	-1.02085	0.031157
PsCam006772	GO:0045449	Medtr1g105280.1:TranscriptionfactorbHLH130(AHRDV1***-Q66GR3)	AT1G51140.1	basic helix-loop-helix (bHLH) DNA-binding superfamily protein	1.34929	0	1.12375	0	1.1837	0	-0.122474	1	1.97503	0	1.50129	0	1.26022	0	0.682557	0.00048132	Medtr4g065870	MT0003_00681	1.45627	2.76542e-10	1.02699	0.000137538	-0.238709	1	0.145082	1	1.61729	0	1.50595	0	0.343091	1	0.137474	1
PsCam011255	GO:0045449	Medtr4g063100.1:MYBtranscriptionfactor(Fragment)(AHRDV1*-*-Q8H1Z4_SOLLC)	ATMYB48-AT3G46130.1	ATMYB48,ATMYB48-3,MYB48; myb domain protein 48	1.32305	0	0.860897	2.24767e-07	-1.04889	1.27969e-11	0.393743	1	3.83187	0	3.60954	0	-0.584	0.0295814	0.631347	0.00523513	Medtr4g063100	MT0003_10529	-0.445889	1	-0.443554	1	0.00298884	1	0.08484	1	-0.0576644	1	0.455468	1	0.364675	1	0.331836	1
PsCam044517	GO:0003700	Glyma16g32540.1|PACid:16303642:PF00319,PF01486,PTHR11945,KOG0014,AT2G45650.1,AGL6,AGL6,(AGAMOUS-LIKE,6);,DNA,binding,/,transcription,factor	AGL13-AT3G61120.1	AGL13; AGAMOUS-like 13	1.16746	0	1.20622	0	0.031302	1	-0.0243577	1	1.65569	0	1.52396	0	0.421577	1	0.349954	1
PsCam051520	GO:0003700	AGL42-AT5G62165.2:symbols:AGL42	AP3-AT3G54340.1	AP3,ATAP3; K-box region and MADS-box transcription factor family protein	1.16226	0	1.67528	0	2.30876	0	-0.449029	1	-0.826581	1.05249e-06	-1.16233	0	1.8774	0	0.45734	1	Medtr5g021270	MT0005_00796	0.393643	1	-0.0245274	1	-0.629622	1	0.0424531	1	0.636264	1	0.28672	1	0.32926	1	-0.31495	1
PsCam001850	GO:0045449	Glyma07g05960.1|PACid:16266351:PF00249,PTHR10641,KOG0048,AT5G49330.1,AtMYB111,AtMYB111,(myb,domain,protein,111);,DNA,binding,/,transcription,factor	ATMYB4-AT4G38620.1	ATMYB4,MYB4; myb domain protein 4	1.11302	0	0.871109	1.27317e-07	0.362149	1	0.636884	0.00139048	0.60673	0.0280867	0.22725	1	0.582555	0.0314706	1.82931	0	Medtr8g027345	MT0028_00349	-0.417736	1	-0.249562	1	-0.0394439	1	0.292353	1	0.00470916	1	-0.0226889	1	0.0805652	1	0.413773	1
PsCam011141	GO:0003700	Medtr7g109600.1:WRKYtranscriptionfactor7(Fragment)(AHRDV1*-*-Q09I57_PHYPA)	WRKY35-AT2G34830.1	WRKY35,MEE24,AtWRKY35; WRKY DNA-binding protein 35	1.10804	0	1.16264	0	-1.25577	0	-0.801	1.67729e-07	1.53171	0	1.13427	0	-1.36526	0	-0.443613	1	Medtr7g109600	MT0067_10046	-0.392812	1	-0.357784	1	-1.03284	0.000345376	-1.45155	0	-1.37114	5.53084e-11	-0.727864	1	-0.288001	1	-1.08965	0.00485135
PsCam002047	GO:0003700	C.cajan_34787:C6TDG7_SOYBNPutativeuncharacterizedproteinOS=GlycinemaxPE=2SV=1	ATERF15-AT2G31230.1	ATERF15,ERF15; ethylene-responsive element binding factor 15	1.09158	0	0.932374	3.67725e-09	-1.95464	0	-0.909434	1.47627e-10	1.94992	0	1.90266	0	-1.16548	0	0.66121	0.00132971
PsCam038642	GO:0045449	Glyma08g23050.1|PACid:16272165:PF00010,PTHR11514,AT2G22750.1,basic,helix-loop-helix,(bHLH),family,protein	AT2G22760.1	basic helix-loop-helix (bHLH) DNA-binding superfamily protein	1.0639	0	1.09546	0	-0.474664	1	0.213494	1	0.621571	0.0154888	0.297514	1	-0.0585456	1	0.544342	0.202287	Medtr7g080780	MT0011_10678	-1.38362	6.02862e-09	-1.27531	6.16048e-09	-0.717732	1	0.0874489	1	0.299886	1	0.174721	1	-0.567698	1	0.0311425	1
PsCam048478	GO:0003700	Glyma01g04890.1|PACid:16243438:PF00046,PF02183,PTHR19418,KOG0483,AT3G01470.1,ATHB-1,ATHB-1,(ARABIDOPSIS,THALIANA,HOMEOBOX,1);,DNA,binding,/,protein,homodimerization/,sequence-specific,DNA,binding,/,transcription,activator/,transcription,factor	ATHB-1-AT3G01470.1	ATHB-1,ATHB1,HD-ZIP-1,HAT5,HB-1; homeobox 1	1.0556	0	0.917209	9.0287e-09	-0.148897	1	-1.15603	0	2.08365	0	1.74988	0	0.156998	1	-0.589386	0.0324768	Medtr5g038280	MT0012_00450	0.724783	1	-0.813219	0.145998	-1.56376	0	-0.597861	1	0.113054	1	-0.742738	1	0.0891413	1	0.0946637	1
PsCam039561	GO:0003700	Medtr3g102100.1:Ethylene-responsivetranscriptionfactorRAP2-1(AHRDV1***-Q8LC30);containsInterprodomain(s)IPR001471Pathogenesis-relatedtranscriptionalfactorandERF,DNA-bindingchr03_pseudomolecule_IMGAG_V3.536095734-36094904FEGN_Mt10012520100825	RAP2.1-AT1G46768.1	RAP2.1; related to AP2 1	1.04308	0	1.18541	0	0.611727	0.0613754	0.598986	0.00845506	1.44355	0	1.45443	0	1.43675	0	1.86796	0	Medtr1g019110	MT0002_00520	1.50108	3.68723e-11	1.9335	0	0.128055	1	-0.301768	1	0.732648	1	0.589005	1	0.482097	1	0.143006	1
PsCam006431	GO:0045449	Medtr3g089020.1:RibonucleaseJ(AHRDV1*-*-P54122)	emb2746-AT5G63420.1	emb2746; RNA-metabolising metallo-beta-lactamase family protein	1.03279	0	1.45551	0	-0.925345	2.14348e-08	-1.06272	0	1.36359	0	1.47446	0	-0.399381	1	-0.891128	4.68756e-09	Medtr3g089020	MT0006_00643	1.21284	4.48323e-06	1.63964	0	0.155795	1	-0.974529	6.48034e-05	1.09097	1.04018e-05	1.78507	0	1.09636	0.00037546	-0.736689	1
PsCam001138	GO:0003700	Medtr1g086790.1:WRKYtranscriptionfactor33(Fragment)(AHRDV1***-C9DI22_9ROSI);containsInterprodomain(s)IPR017396Transcriptionfactor,WRKYgroupIIcchr01_pseudomolecule_IMGAG_V3.523204213-23201476EEGN_Mt10012520100825	WRKY23-AT2G47260.1	WRKY23,ATWRKY23; WRKY DNA-binding protein 23	1.02384	0	1.18303	0	1.41565	0	0.423545	1	2.28615	0	2.11079	0	1.70586	0	1.45246	0	Medtr1g086790	MT0039_00218	2.26226	0	2.5776	0	0.451453	1	-0.213339	1	1.3322	3.31851e-10	2.33681	0	2.466	0	1.05665	0.0120056
PsCam059391	GO:0003700	Glyma10g00560.1|PACid:16278116:PF00447,PTHR10015,KOG0627,AT3G22830.1,HSFA6B,AT-HSFA6B;,DNA,binding,/,transcription,factor	AT-HSFA6B-AT3G22830.1	AT-HSFA6B,HSFA6B; heat shock transcription factor A6B	1.01578	0	1.1524	0	-0.517405	1	-0.136984	1	1.00213	3.70794e-11	0.706208	0.000152803	-0.182127	1	-0.193047	1	Medtr7g095680	MT0058_10158	1.04837	0.00118613	1.26666	9.0365e-09	-0.8926	0.0313945	0.338361	1	0.117841	1	1.37527	8.41183e-11	0.0560447	1	0.166641	1
PsCam037810	GO:0003700	Medtr5g083340.1:Ethylene-responsiveelementbindingprotein(AHRDV1*-*-Q84LJ6_WHEAT);containsInterprodomain(s)IPR001471Pathogenesis-relatedtranscriptionalfactorandERF,DNA-bindingchr05_pseudomolecule_IMGAG_V3.534967974-34965627EEGN_Mt10012520100825	DREB2A-AT5G05410.1	DREB2A,DREB2; DRE-binding protein 2A	1.01182	0	1.18836	0	-0.131411	1	-1.05839	0	1.89194	0	1.59385	0	0.462342	1	-0.356269	1	Medtr5g083340	MT0010_10280	1.2358	1.93568e-06	1.33117	4.93519e-10	0.0497122	1	-0.711459	0.594168	1.72263	0	1.88223	0	0.564665	1	-0.799321	1
PsCam001046	GO:0045449	Medtr5g014990.1:Mybtranscriptionfactor-likeprotein(AHRDV1*-*-Q9T066_ARATH)	RAX3-AT3G49690.1	RAX3,MYB84,ATMYB84; myb domain protein 84	1.0033	0	0.834472	9.4949e-07	-0.503099	1	-0.000520566	1	0.432551	1	0.404804	1	0.197319	1	0.86685	2.08931e-08	Medtr5g014990	MT0005_00493	0.129616	1	-0.162625	1	0.0543492	1	-0.124521	1	-0.0943594	1	-0.0990249	1	-0.108929	1	0.0988222	1
PsCam036109	GO:0045449	Glyma06g10170.1|PACid:16262399:PF00249,PTHR10641,AT1G09710.1,DNA,binding	AT1G09710.1	Homeodomain-like superfamily protein	0.960883	0	0.826429	1.45959e-06	-0.174203	1	-0.342935	1	2.06719	0	1.91044	0	-0.0502153	1	-0.0173032	1
PsCam050219	GO:0045449	Glyma11g05810.1|PACid:16282826:PF00010,PTHR10014,AT4G36930.1,SPT,SPT,(SPATULA);,DNA,binding,/,transcription,factor	SPT-AT4G36930.1	SPT; basic helix-loop-helix (bHLH) DNA-binding superfamily protein	0.94928	0	1.3924	0	-0.0615378	1	-1.17708	0	0.629003	0.0114396	0.655586	0.00164377	-0.243382	1	-0.963005	4.22938e-11	Medtr5g017040	MT0005_00585	-0.14844	1	-0.0545793	1	0.0969454	1	-0.111597	1	-0.311596	1	-0.277997	1	0.100426	1	-0.12837	1
PsCam037438	GO:0045449	Medtr1g021520.1:Mybfamilytranscriptionfactor-like(AHRDV1*-*-Q84NK2_ORYSJ);containsInterprodomain(s)IPR006447Myb-likeDNA-bindingregion,SHAQKYFclasschr01_pseudomolecule_IMGAG_V3.56575685-6579581EEGN_Mt10012520100825	KAN4-AT5G42630.1	KAN4,ATS; Homeodomain-like superfamily protein	0.918071	5.859e-12	1.06678	0	-1.82586	0	-1.00242	0	1.03174	4.11993e-12	1.17914	0	-1.13321	0	-0.67017	0.000871213	Medtr1g021520	MT0002_00607	-0.451161	1	-0.524283	1	-0.288591	1	0.0683189	1	-0.0986011	1	0.343277	1	-0.37307	1	-0.556075	1
PsCam031155	GO:0003700	Glyma19g05050.1|PACid:16311915:PF07716,PF00170,AT3G30530.1,ATBZIP42,ATBZIP42,(ARABIDOPSIS,THALIANA,BASIC,LEUCINE-ZIPPER,42);,DNA,binding,/,protein,heterodimerization/,protein,homodimerization/,transcription,factor	ATBZIP42-AT3G30530.1	ATBZIP42,bZIP42; basic leucine-zipper 42	0.902587	2.3436e-11	1.10173	0	0.920762	2.77629e-08	0.535906	0.135532	0.879837	5.70487e-08	0.269837	1	0.72142	4.26504e-05	1.68927	0	Medtr6g016375	MT0041_10034	-0.0725877	1	-0.31134	1	-0.0962411	1	0.0918728	1	-0.0044353	1	-0.210436	1	-0.0742045	1	-0.101779	1
PsCam045578	GO:0045449	Glyma17g33230.1|PACid:16306899:PF00072,PF00249,PTHR23283,AT2G25180.1,ARR12,ARR12,(ARABIDOPSIS,RESPONSE,REGULATOR,12);,transcription,factor/,two-component,response,regulator	ARR12-AT2G25180.1	ARR12,RR12; response regulator 12	0.875171	1.81629e-10	0.281734	1	-0.480364	1	0.277513	1	0.48481	1	0.359495	1	0.199248	1	0.24818	1	Medtr1g013170	MT0002_00280	0.00450975	1	0.106145	1	0.154706	1	0.102088	1	0.0859843	1	-0.0294554	1	-0.0606395	1	0.0347483	1
PsCam051334	GO:0045449	Glyma07g29490.1|PACid:16268192:PF00249,AT2G03500.1,myb,family,transcription,factor	AT2G03500.1	Homeodomain-like superfamily protein	0.871057	2.40219e-10	-0.318526	1	-1.88584	0	0.00138737	1	1.02759	8.23987e-12	0.233587	1	-1.38745	0	-0.232404	1	Medtr5g017980	MT0005_10630	-0.848321	0.371543	-2.08261	0	-0.606578	1	0.469075	1	0.362354	1	-1.15345	1.34572e-06	-1.78463	0	0.47114	1
PsCam014206	GO:0003700	C.cajan_27606:A5BAT9_VITVIChromosomechr11scaffold_13,wholegenomeshotgunsequenceOS=VitisviniferaGN=GSVIVT00016746001PE=3SV=1	AT-HSFC1-AT3G24520.1	AT-HSFC1,HSFC1; heat shock transcription factor C1	0.866122	3.39822e-10	0.966879	4.48445e-10	-0.0809882	1	-0.130139	1	0.83856	5.5472e-07	1.01701	0	0.0169582	1	0.123654	1	Medtr6g086805	MT0024_00182	1.02588	0.00239483	0.111643	1	-0.910748	0.0181357	-0.145432	1	0.693204	1	0.337408	1	0.427886	1	-0.391806	1
PsCam029961	GO:0045449	Glyma07g16410.1|PACid:16267482:PTHR13902:SF6,AT2G31280.1,CPUORF7,basic,helix-loop-helix,(bHLH),protein-related	CPUORF7-AT2G31280.3	CPUORF7; conserved peptide upstream open reading frame 7	0.863026	4.21848e-10	0.504351	1	-0.573762	0.25154	-0.0556865	1	1.32755	0	1.33384	0	0.101791	1	0.0285111	1	Medtr7g063470	MT0086_10034	0.282442	1	0.692896	1	0.396466	1	0.696099	0.932187	1.04051	7.05948e-05	1.22408	7.33175e-08	0.189074	1	0.423933	1
PsCam051512	GO:0045449	Glyma13g43050.1|PACid:16293593:PF02309,AT3G16500.1,PAP1,PAP1,(PHYTOCHROME-ASSOCIATED,PROTEIN,1);,transcription,factor	PAP1-AT3G16500.1	PAP1,IAA26; phytochrome-associated protein 1	0.823907	5.99962e-09	0.985169	1.43502e-10	1.25293	0	-0.533104	0.152289	0.774204	1.56094e-05	0.674725	0.000682793	1.29601	0	0.504059	0.926943	Medtr2g100780	MT0016_00226	-0.852154	0.336366	-0.572653	1	-0.153193	1	-0.158792	1	-0.268735	1	-0.118869	1	-0.222104	1	-0.0578844	1
PsCam049823	GO:0045449	Glyma20g32770.1|PACid:16317650:PF00249,AT1G25550.1,myb,family,transcription,factor	AT1G25550.1	myb-like transcription factor family protein	0.809732	1.52568e-08	-0.931966	3.76694e-09	1.54398	0	0.960175	0	0.852171	2.65077e-07	-0.780369	3.48057e-06	1.17916	0	1.59476	0	Medtr1g093080	MT0027_00280	0.139696	1	-2.54259	0	-0.626618	1	-0.435729	1	-0.894815	0.0109526	-4.54768	0	-1.17727	2.52552e-05	0.865926	1
PsCam004981	GO:0045449	Medtr5g080780.1:HistoneacetyltransferasetypeBcatalyticsubunit(AHRDV1****Q9FJT8)	HAG2-AT5G56740.1	HAG2,HAC7,HAG02,HAC07; histone acetyltransferase of the GNAT family 2	0.805589	1.99851e-08	1.33837	0	-0.377573	1	-0.618129	0.00344173	1.11853	0	1.38173	0	-0.234315	1	-0.131466	1	Medtr5g080780	MT0010_10154	0.106871	1	0.191681	1	0.222484	1	0.175208	1	0.382238	1	0.319449	1	0.126938	1	0.338906	1
PsCam037452	GO:0045449	Medtr2g014170.1:Dofzincfingerprotein(AHRDV1***-Q0PY33_SOLLC);containsInterprodomain(s)IPR003851Zincfinger,Dof-typechr02_pseudomolecule_IMGAG_V3.54205170-4203588EEGN_Mt10012520100825	AT1G28310.2	Dof-type zinc finger DNA-binding family protein	0.789599	5.59418e-08	1.25219	0	0.330606	1	-0.108213	1	0.603816	0.0315194	0.948173	1.76967e-10	0.471395	1	0.179861	1	Medtr2g014170	MT0023_00102	0.433413	1	0.130777	1	-0.540364	1	-0.45719	1	0.478155	1	0.192929	1	-0.192267	1	-0.289593	1
PsCam051894	GO:0003700	Glyma03g05220.1|PACid:16251172:PF03106,AT2G38470.1,WRKY33,WRKY33;,transcription,factor	WRKY65-AT1G29280.1	WRKY65,ATWRKY65; WRKY DNA-binding protein 65	0.78394	8.01395e-08	1.23033	0	-0.109833	1	-0.0179095	1	1.55534	0	1.596	0	-0.0697585	1	0.547983	0.175361	Medtr2g016770	MT0095_10074	-0.185512	1	0.0362304	1	-0.716254	1	-1.05127	2.72969e-06	-1.19966	1.25292e-07	-0.14721	1	0.0610546	1	-0.785249	1
PsCam037617	GO:0045449	Glyma13g32650.1|PACid:16292382:PF00010,PTHR23042,AT4G37850.1,basic,helix-loop-helix,(bHLH),family,protein	AT4G37850.1	basic helix-loop-helix (bHLH) DNA-binding superfamily protein	0.770553	1.8573e-07	0.617361	0.025853	0.953549	4.24217e-09	0.419331	1	0.935976	2.18356e-09	0.683702	0.000448484	1.11947	0	0.982182	1.40979e-11	Medtr2g010450	MT0023_10290	0.0754712	1	-0.0955867	1	0.169418	1	0.0405312	1	0.0534427	1	-0.0478084	1	0.0657982	1	0.169304	1
PsCam045623	GO:0003700	Glyma12g09430.3|PACid:16286971:PF00170,PF07716,PTHR22952:SF8,	TGA9-AT1G08320.2	TGA9,bZIP21; bZIP transcription factor family protein	0.769905	1.93376e-07	0.172113	1	-0.356673	1	0.717452	2.11865e-05	1.39411	0	0.789741	2.1037e-06	0.0956547	1	0.395285	1	Medtr4g053250	MT0003_00116	-0.140461	1	-0.039121	1	0.210331	1	0.0390817	1	0.127225	1	0.0174151	1	0.128398	1	-0.137647	1
PsCam046021	GO:0003700	Glyma07g04050.3|PACid:16266118:PF02045,PTHR12632,KOG1561,	NF-YA8-AT1G17590.4	NF-YA8; nuclear factor Y, subunit A8	0.755718	4.63787e-07	0.308644	1	1.74696	0	0.988944	0	1.76172	0	1.7473	0	1.49404	0	1.34213	0	Medtr2g099490	MT0016_10306	2.16995	0	1.89285	0	-0.109209	1	-0.438728	1	1.6447	0	1.7864	0	1.21955	5.73145e-06	-0.278099	1
PsCam039524	GO:0003700	Glyma19g04320.2|PACid:16311864:PF00319,PF01486,PTHR11945,KOG0014,K09264,	AGL6-AT2G45650.1	AGL6; AGAMOUS-like 6	0.752181	5.75424e-07	0.689327	0.00120636	-0.0159699	1	0.0363398	1	0.532231	0.455563	0.77654	4.26846e-06	0.19348	1	0.116391	1	Medtr7g075850	MT0026_00407	-0.138245	1	-0.233524	1	-0.0302195	1	0.00842655	1	-0.046566	1	-0.00899132	1	0.0263033	1	-0.0535943	1
PsCam000188	GO:0003700	Glyma14g01980.1|PACid:16294032:PF03106,AT4G26640.1,WRKY20,WRKY20;,transcription,factor	WRKY20-AT4G26640.2	WRKY20,AtWRKY20; WRKY family transcription factor family protein	0.752113	5.77786e-07	0.28774	1	-0.420733	1	-0.454269	1	0.672647	0.00180311	0.318208	1	-0.186717	1	-0.267242	1	Medtr5g094430	MT0010_00868	-0.450103	1	-0.654848	1	-0.647325	1	-0.387031	1	0.377212	1	-0.0904985	1	-0.668605	1	-0.155516	1
PsCam056016	GO:0003700	Glyma08g21560.1|PACid:16271982:AT1G15215.1,unknown,protein	AT1G15215.2	BEST Arabidopsis thaliana protein match is: sequence-specific DNA binding transcription factors;sequence-specific DNA bi	0.734016	1.71537e-06	0.493914	1	-1.8731	0	-0.444835	1	1.13734	0	0.852355	6.27834e-08	-1.00543	0	-0.333001	1	Medtr8g014075	MT0015_10402	-0.312637	1	-0.448162	1	-0.54852	1	-0.178007	1	-0.152982	1	-0.508721	1	-0.717772	1	-0.118023	1
PsCam038401	GO:0003700	C.cajan_14151:B9I924_POPTRPredictedproteinOS=PopulustrichocarpaGN=POPTRDRAFT_572441PE=3SV=1	ATHB-7-AT2G46680.1	ATHB-7,ATHB7,HB-7; homeobox 7	0.67677	4.53665e-05	0.69677	0.00086291	-0.428906	1	-0.267009	1	0.773202	1.64088e-05	0.71534	9.77884e-05	0.0130645	1	0.094066	1	Medtr8g026960	MT0028_00325	1.42061	1.29053e-09	1.57288	0	-0.435623	1	-0.201621	1	0.901193	0.00891543	0.573898	1	0.528263	1	-0.45608	1
PsCam042719	GO:0045449	C.cajan_20225:Q93XA6_PHAVUNACdomainproteinNAC2OS=PhaseolusvulgarisPE=2SV=1	NAP-AT1G69490.1	NAP,ANAC029,ATNAP; NAC-like, activated by AP3/PI	0.674034	5.27155e-05	0.588344	0.0813612	0.371546	1	0.438029	1	0.315473	1	0.273694	1	0.475191	1	0.583024	0.0423965	Medtr2g093810	MT0016_00528	-0.025308	1	0.126013	1	-0.0371163	1	-0.0173463	1	-0.0669979	1	-0.105155	1	0.0349831	1	0.048488	1
PsCam050409	GO:0003700	Glyma20g29250.1|PACid:16317242:PF00319,PF01486,PTHR11945,KOG0014,AT1G24260.1,SEP3,SEP3,(SEPALLATA3);,DNA,binding,/,protein,binding,/,transcription,factor	AGL20-AT2G45660.1	AGL20,SOC1,ATSOC1; AGAMOUS-like 20	0.667692	7.45001e-05	0.508814	1	0.165198	1	-0.136701	1	1.03562	4.11993e-12	0.552943	0.12198	-0.153597	1	0.299597	1	Medtr7g075870	MT0026_10389	-0.0187478	1	-0.0484745	1	-0.695219	1	-0.277163	1	-0.357356	1	-0.411102	1	-1.00838	0.0057431	-0.535688	1
PsCam037012	GO:0045449	C.cajan_01596:Q0PJJ8_SOYBNMYBtranscriptionfactorMYB93OS=GlycinemaxGN=MYB93PE=2SV=1	AT3G16350.1	Homeodomain-like superfamily protein	0.648175	0.000211828	0.492388	1	-0.762611	9.85865e-05	-0.545132	0.0919541	0.421431	1	0.299868	1	-0.290828	1	-0.302227	1	Medtr2g100930	MT0016_00217	0.390524	1	0.203599	1	0.260257	1	-0.0279739	1	-0.0782437	1	-0.0341428	1	-0.0745391	1	-0.25788	1
PsCam038927	GO:0045449	Glyma06g35330.1|PACid:16264299:PF00010,AT5G46690.1,bHLH071,bHLH071,(beta,HLH,protein,71);,DNA,binding,/,transcription,factor	AT1G72210.1	basic helix-loop-helix (bHLH) DNA-binding superfamily protein	0.644999	0.000250402	0.169603	1	-0.625417	0.0361573	-0.302362	1	-0.315825	1	-0.723453	6.54812e-05	-0.289958	1	0.129665	1	Medtr8g066770	MT0038_00088	-0.164083	1	-0.152943	1	-0.175918	1	-0.223334	1	-0.705981	1	-0.802842	0.217684	-0.245189	1	0.00362175	1
PsCam051404	GO:0045449	Glyma20g36770.1|PACid:16318106:PF00010,AT4G02590.1,UNE12,UNE12,(unfertilized,embryo,sac,12);,DNA,binding,/,transcription,factor	UNE12-AT4G02590.2	UNE12; basic helix-loop-helix (bHLH) DNA-binding superfamily protein	0.636695	0.000386327	0.12397	1	-0.0669823	1	-0.238241	1	0.960242	5.02632e-10	0.757205	1.17876e-05	-0.0174149	1	0.0498435	1	Medtr1g080890	MT0004_10148	0.966735	0.0141941	1.31228	1.15722e-09	0.205955	1	-0.589817	1	0.738884	1	1.60251	0	1.04615	0.00182838	-0.432918	1
PsCam033784	GO:0045449	Glyma02g45150.1|PACid:16250239:PF00010,PTHR10014,AT2G43010.1,PIF4,PIF4,(phytochrome,interacting,factor,4);,DNA,binding,/,protein,binding,/,transcription,factor	PIL6-AT3G59060.1	PIL6,PIF5; phytochrome interacting factor 3-like 6	0.632525	0.000479373	0.468395	1	-1.39546	0	-0.551659	0.0696309	1.6219	0	1.60177	0	-0.769883	3.11282e-06	-0.606097	0.0159224	Medtr3g449770	MT0051_00091	-0.424325	1	-0.625221	1	-1.23371	1.83071e-07	-0.423699	1	-0.595396	1	-0.309646	1	-0.639259	1	-0.478473	1
PsCam001366	GO:0045449	Medtr3g070970.1:TranscriptionfactorbHLH51(AHRDV1****Q9XEF0)	AT2G40200.1	basic helix-loop-helix (bHLH) DNA-binding superfamily protein	0.632043	0.000491429	0.538534	0.516911	-1.11916	0	-0.545898	0.0890159	1.37028	0	1.16124	0	-1.04058	0	0.129897	1	Medtr3g070970	MT0006_10838	-0.526975	1	-0.229622	1	-0.201991	1	-0.515966	1	0.329897	1	0.629615	1	-0.505634	1	-0.554307	1
PsCam044890	GO:0045449	Glyma09g11600.1|PACid:16275450:PF08446,PF01590,PF00360,PF00989,PF08448,PF00512,PF02518,PTHR23283,AT4G18130.1,PHYE,PHYE,(PHYTOCHROME,DEFECTIVE,E);,G-protein,coupled,photoreceptor/,protein,histidine,kinase/,signal,transducer	PHYA-AT1G09570.1	PHYA,FHY2,FRE1,HY8; phytochrome A	0.629499	0.000560152	0.269468	1	-0.966006	2.0411e-09	-0.526615	0.199069	0.531507	0.467293	0.242471	1	-0.977985	7.24894e-12	-0.588279	0.034025	Medtr1g085160	MT0004_10332	-0.0081154	1	-0.0526423	1	-0.840435	0.143538	-0.502149	1	-0.331568	1	-0.421834	1	-0.370096	1	-0.224697	1
PsCam042698	GO:0003700	Glyma19g36710.1|PACid:16314001:PF00140,PF04542,PF04539,PF04545,AT2G36990.1,SIGF,SIGF,(RNA,POLYMERASE,SIGMA-SUBUNIT,F);,DNA,binding,/,DNA-directed,RNA,polymerase/,sigma,factor/,transcription,factor	SIGF-AT2G36990.1	SIGF,SIG6,ATSIG6,SOLDAT8; RNApolymerase sigma-subunit F	0.625315	0.000693921	0.602639	0.0465479	-0.495853	1	-0.271884	1	0.364282	1	0.339593	1	-0.286083	1	-0.186774	1	Medtr7g101840	MT0031_00189	-0.0238774	1	0.224103	1	0.0207457	1	0.294681	1	0.607336	1	0.587793	1	-0.336008	1	0.0929432	1
PsCam020843	GO:0045449	Medtr7g098250.2:Two-componentresponseregulatorARR2(AHRDV1*---Q9ZWJ9);containsInterprodomain(s)IPR006447Myb-likeDNA-bindingregion,SHAQKYFclasschr07_pseudomolecule_IMGAG_V3.530502674-30495938EEGN_Mt10012520100825	PHR1-AT4G28610.1	PHR1,AtPHR1; phosphate starvation response 1	0.624735	0.000714756	0.480207	1	0.394343	1	-0.112152	1	1.09281	0	1.02909	0	-0.00213445	1	0.190396	1	Medtr7g098250	MT0031_10023	0.113282	1	0.0673972	1	-0.03651	1	-0.185679	1	0.348977	1	0.388557	1	-0.213458	1	-0.174349	1
PsCam049573	GO:0045449	Glyma08g41620.1|PACid:16273487:PF00010,PTHR10014,AT2G43010.1,PIF4,PIF4,(phytochrome,interacting,factor,4);,DNA,binding,/,protein,binding,/,transcription,factor	PIL5-AT2G20180.1	PIL5,PIF1; phytochrome interacting factor 3-like 5	0.618148	0.000998308	0.384458	1	0.537895	0.883475	0.258236	1	1.88224	0	1.70034	0	0.587358	0.0256027	0.350594	1	Medtr7g099540	MT0031_00067	-0.352843	1	-0.492274	1	-0.0922425	1	0.277591	1	0.213007	1	0.441576	1	0.159734	1	0.104849	1
PsCam056565	GO:0003700	AGL42-AT5G62165.4:symbols:AGL42	AGL20-AT2G45660.1	AGL20,SOC1,ATSOC1; AGAMOUS-like 20	0.61276	0.00130887	0.632735	0.0137938	-0.0164111	1	-0.807536	1.12426e-07	0.377068	1	0.237993	1	0.0578836	1	-0.125458	1	Medtr8g033220
PsCam051119	GO:0045449	Glyma04g11040.1|PACid:16255595:PF00249,PTHR10641,KOG0048,AT1G34670.1,AtMYB93,AtMYB93,(myb,domain,protein,93);,DNA,binding,/,transcription,factor	MYB106-AT3G01140.1	MYB106,NOK,AtMYB106; myb domain protein 106	0.611725	0.00137838	0.52511	0.829261	-0.0422145	1	-0.337899	1	0.178872	1	-0.125608	1	-0.202742	1	0.264543	1
PsCam050607	GO:0045449	Glyma01g09010.1|PACid:16243825:PF00010,PTHR12565:SF6,AT1G69010.1,BIM2,BIM2,(BES1-interacting,Myc-like,protein,2);,DNA,binding,/,transcription,factor	AT5G08130.3	basic helix-loop-helix (bHLH) DNA-binding superfamily protein	0.606932	0.00174999	0.219051	1	-0.737895	0.000309759	-0.195761	1	0.848412	3.25425e-07	0.451785	1	-0.586663	0.0263813	-0.18067	1	Medtr7g017320	MT0088_00067	0.00814324	1	-0.153683	1	-0.133186	1	0.28665	1	0.293671	1	-0.0513565	1	-0.0423842	1	0.43166	1
PsCam045397	GO:0045449	Glyma05g01640.1|PACid:16257974:PF00249,AT1G74840.1,myb,family,transcription,factor	AT1G74840.1	Homeodomain-like superfamily protein	0.606191	0.00181549	0.674224	0.00235613	-0.234347	1	-0.329585	1	1.19291	0	0.895242	4.88429e-09	-0.358696	1	0.0165778	1	Medtr4g107230	MT0001_11205	-0.930952	0.0396949	-0.945742	0.00232503	-0.19556	1	0.139125	1	-0.473757	1	-0.0136968	1	-0.521851	1	-0.0670385	1
PsCam043878	GO:0045449	Glyma12g10790.1|PACid:16287116:PF00249,PTHR10641,AT2G46410.1,CPC,CPC,(CAPRICE);,DNA,binding,/,transcription,factor	ETC1-AT1G01380.1	ETC1; Homeodomain-like superfamily protein	0.593298	0.0034172	0.555897	0.275996	0.458403	1	0.521182	0.248528	0.421345	1	0.267263	1	0.343091	1	0.999889	7.04897e-12	Medtr4g046737	MT0152_00020	-0.268243	1	-0.0191435	1	0.0259845	1	-0.16528	1	0.0259838	1	0.139888	1	-0.00649333	1	0.267905	1
PsCam035479	GO:0045449	Glyma15g23400.1|PACid:16299684:PF08446,PF01590,PF00360,PF00989,PF00512,PF02518,PTHR23283,AT4G18130.1,PHYE,PHYE,(PHYTOCHROME,DEFECTIVE,E);,G-protein,coupled,photoreceptor/,protein,histidine,kinase/,signal,transducer	PHYB-AT2G18790.1	PHYB,HY3,OOP1; phytochrome B	0.591634	0.00370453	0.345707	1	-0.845448	1.63637e-06	-0.272313	1	0.628204	0.0118201	0.701102	0.000195646	-0.218308	1	-0.177912	1	Medtr2g034040	MT0018_10390	-0.591711	1	-0.326614	1	0.169818	1	-0.0461181	1	-0.273578	1	0.354542	1	0.216087	1	-0.243774	1
PsCam011565	GO:0045449	Glyma07g03100.1|PACid:16265990:PF00010,AT4G37850.1,basic,helix-loop-helix,(bHLH),family,protein	AT2G22760.1	basic helix-loop-helix (bHLH) DNA-binding superfamily protein	0.591159	0.00379074	0.996267	7.17512e-11	0.627285	0.0336106	-0.779348	6.17285e-07	0.915002	7.5642e-09	0.306046	1	0.820895	1.6608e-07	0.729542	4.61778e-05
PsCam005232	GO:0045449	Medtr2g096380.1:Myb-liketranscriptionfactor5(Fragment)(AHRDV1*-*-Q8H260_GOSHI)	ATMYB48-AT3G46130.1	ATMYB48,ATMYB48-3,MYB48; myb domain protein 48	0.591026	0.0038152	0.155369	1	-0.112107	1	0.0292543	1	2.14357	0	1.64251	0	0.0478084	1	0.381096	1	Medtr2g096380	MT0016_00421	0.0273572	1	-0.586582	1	0.057384	1	0.645147	1	1.38785	1.84361e-11	1.86325	0	0.663843	1	0.389768	1
PsCam000526	GO:0003700	Glyma12g36540.1|PACid:16289104:PF02045,PTHR12632,KOG1561,AT5G12840.1,NF-YA1,NF-YA1,(NUCLEAR,FACTOR,Y,,SUBUNIT,A1);,transcription,factor	HAP2A-AT5G12840.3	HAP2A,ATHAP2A,NF-YA1; nuclear factor Y, subunit A1	0.584752	0.00516053	-0.0608634	1	0.376718	1	-0.721675	1.6794e-05	0.438117	1	0.00989538	1	0.396639	1	-0.0670001	1	Medtr8g037270	MT0037_00098	1.38515	5.6599e-09	1.00657	0.000285783	-0.136284	1	-0.678566	1	-0.0719343	1	-0.240707	1	-0.694314	1	-0.646202	1
PsCam004696	GO:0003700	Medtr7g091390.1:AP2-likeethylene-responsivetranscriptionfactorAt2g41710(AHRDV1***-Q8GWK2);containsInterprodomain(s)IPR001471Pathogenesis-relatedtranscriptionalfactorandERF,DNA-bindingchr07_pseudomolecule_IMGAG_V3.528835568-28831378EEGN_Mt10012520100825	AT2G41710.1	Integrase-type DNA-binding superfamily protein	0.579735	0.00655632	0.328442	1	-0.882663	2.27625e-07	-0.144081	1	0.0067771	1	-0.0272211	1	0.0682034	1	0.0437812	1	Medtr7g091390	MT0011_00179	1.11656	0.000128972	0.936572	0.00315511	-1.19477	8.73062e-07	-0.793251	0.0463666	-0.0182162	1	-0.319052	1	-0.00308736	1	-0.240661	1
PsCam003961	GO:0003700	AC235679_8.1:Ethyleneinsensitive3-likeprotein(Fragment)(AHRDV1*-*-B5A592_CUCSA)	EIN3-AT3G20770.1	EIN3,AtEIN3; Ethylene insensitive 3 family protein	0.579135	0.00674588	0.351926	1	-0.024004	1	-0.46101	1	1.26552	0	1.09368	0	0.226653	1	0.0656138	1	Medtr3g078770	MT0006_10518	0.0204007	1	0.160951	1	-0.320959	1	-0.479825	1	-0.0589627	1	0.137229	1	-0.208307	1	-0.423018	1
PsCam050411	GO:0003700	C.cajan_09130:B9HA31_POPTRPredictedproteinOS=PopulustrichocarpaGN=POPTRDRAFT_561871PE=3SV=1	OCP3-AT5G11270.1	OCP3; overexpressor of cationic peroxidase 3	0.568529	0.0111132	0.55394	0.296494	0.212995	1	-0.374654	1	0.989036	8.23987e-11	0.702188	0.000185651	-0.0744038	1	-0.189145	1	Medtr3g107530	MT0007_10940	0.438372	1	0.387037	1	-0.0453876	1	-0.216351	1	0.62505	1	0.690604	1	0.217862	1	-0.168422	1
PsCam048819	GO:0045449	Glyma05g38540.1|PACid:16261168:PF02362,PF06507,PF02309,AT5G62000.1,ARF2,ARF2,(AUXIN,RESPONSE,FACTOR,2);,protein,binding,/,transcription,factor	ARF2-AT5G62000.3	ARF2,ARF1-BP,HSS,ORE14; auxin response factor 2	0.566561	0.0121803	0.211068	1	-0.349044	1	-0.107176	1	1.51241	0	1.33211	0	0.12641	1	0.0362919	1	Medtr8g100050	MT0009_00514	0.579654	1	0.581062	1	-0.274132	1	-0.0354846	1	-0.0812657	1	0.277911	1	0.221705	1	-0.0522758	1
PsCam033984	GO:0045449	Glyma11g19980.1|PACid:16284406:PF00249,PTHR10641,KOG0048,AT5G57620.1,MYB36,MYB36,(myb,domain,protein,36);,DNA,binding,/,transcription,factor	MYB36-AT5G57620.1	MYB36,AtMYB36; myb domain protein 36	0.564087	0.0136625	0.353887	1	0.432773	1	0.19903	1	-0.56882	0.120904	-0.610663	0.0117726	1.03442	0	0.784655	2.44507e-06	Medtr4g057635	MT0003_00298	-0.260952	1	0.140514	1	0.392731	1	-0.0402643	1	0.316995	1	0.025082	1	-0.137622	1	0.0908525	1
PsCam010741	GO:0045449	Glyma15g29630.1|PACid:16299923:PF00010,AT3G19860.1,basic,helix-loop-helix,(bHLH),family,protein	bHLH121-AT3G19860.1	bHLH121; basic helix-loop-helix (bHLH) DNA-binding superfamily protein	0.556677	0.0192169	0.777134	1.86611e-05	0.425776	1	-0.515134	0.317387	0.79715	4.89004e-06	0.919705	1.0795e-09	0.0259751	1	-0.263961	1	Medtr4g075480	MT0003_01077	0.0663936	1	-0.0815725	1	0.0687068	1	0.0121445	1	0.0396631	1	0.101474	1	-0.0663813	1	0.0431433	1
PsCam043164	GO:0045449	C.cajan_09548:C6T3S6_SOYBNPutativeuncharacterizedproteinOS=GlycinemaxPE=2SV=1	AT5G06800.1	myb-like HTH transcriptional regulator family protein	0.553778	0.0219357	0.345342	1	-0.158354	1	0.162514	1	0.584065	0.0679283	0.336004	1	0.0461674	1	0.606205	0.0158479	Medtr7g093030	MT0011_00092	0.141727	1	0.0856109	1	-0.481692	1	-0.457149	1	0.0765681	1	0.606438	1	0.131761	1	-0.196089	1
PsCam054771	GO:0003700	TGA1-AT5G65210.4:symbols:TGA1	TGA1-AT5G65210.5	TGA1; bZIP transcription factor family protein	0.549772	0.0263091	0.090774	1	-0.424264	1	0.607816	0.00560396	1.81015	0	1.53983	0	-0.0769451	1	0.77182	4.93622e-06	Medtr8g091650	MT0009_00338	0.0066419	1	0.228865	1	0.218617	1	0.117214	1	0.280849	1	0.067249	1	0.246489	1	0.0803648	1
PsCam038162	GO:0045449	Glyma02g14290.1|PACid:16248052:PF00010,PTHR12565:SF7,AT3G24140.1,FMA,FMA,(FAMA);,DNA,binding,/,transcription,activator/,transcription,factor	FMA-AT3G24140.1	FMA; basic helix-loop-helix (bHLH) DNA-binding superfamily protein	0.548525	0.0278331	0.529512	0.71104	-0.0133755	1	-0.916675	9.02164e-11	0.564676	0.141074	0.271384	1	-0.133062	1	-0.367997	1	Medtr0194s0050	MT0008_11017	0.718132	1	0.856414	0.0403798	0.00898431	1	-0.433767	1	0.0685357	1	0.322592	1	0.205392	1	-0.281125	1
PsCam033667	GO:0003700	C.cajan_28926:B7FM72_MEDTRPutativeuncharacterizedproteinOS=MedicagotruncatulaPE=2SV=1	AT-HSFB2B-AT4G11660.1	AT-HSFB2B,HSFB2B; winged-helix DNA-binding transcription factor family protein	0.547164	0.0295948	0.60289	0.0460892	0.813307	8.41942e-06	-0.553775	0.0635841	0.597226	0.0408295	0.506725	0.679583	0.803874	4.50536e-07	-0.00878599	1	Medtr5g010680	MT0005_00288	0.611592	1	0.343714	1	-0.231135	1	0.229093	1	-0.0911045	1	0.037443	1	0.517462	1	0.415863	1
PsCam050740	GO:0003700	Glyma10g42130.1|PACid:16281833:PF00847,AT1G68550.1,AP2,domain-containing,transcription,factor,,putative	CRF2-AT4G23750.2	CRF2,TMO3; cytokinin response factor 2	0.544589	0.0332243	0.554824	0.28706	-0.750873	0.000170563	-0.423319	1	1.18301	0	1.43417	0	0.122751	1	-0.0332826	1
PsCam000807	GO:0045449	Glyma18g05050.1|PACid:16307962:PF00249,PTHR12802,KOG0048,AT5G17300.1,myb,family,transcription,factor	RVE1-AT5G17300.1	RVE1; Homeodomain-like superfamily protein	0.542999	0.0356751	0.38398	1	0.821352	5.61944e-06	0.305957	1	0.558883	0.174731	0.554827	0.113399	0.516593	0.456427	0.127751	1	Medtr3g064500	MT0006_11127	0.377871	1	0.467736	1	0.548339	1	0.320612	1	1.0146	0.000182461	0.721888	1	-0.226229	1	0.192335	1
PsCam059399	GO:0003700	Glyma03g00580.1|PACid:16250665:PF00170,PF07716,PTHR22952,AT3G56850.1,AREB3,AREB3,(ABA-RESPONSIVE,ELEMENT,BINDING,PROTEIN,3);,DNA,binding,/,transcription,activator/,transcription,factor	AREB3-AT3G56850.1	AREB3,DPBF3; ABA-responsive element binding protein 3	0.540669	0.039584	0.181329	1	-0.0617139	1	0.124786	1	1.15913	0	1.13151	0	0.3357	1	0.146356	1	Medtr6g026800	MT0033_00134	0.660969	1	0.853086	0.0446811	0.0642477	1	-0.383118	1	1.22359	4.48736e-08	1.43621	0	0.313419	1	-0.388899	1
PsCam050192	GO:0003700	Glyma01g44140.1|PACid:16246256:PF00847,AT1G71450.1,AP2,domain-containing,transcription,factor,,putative	CBF2-AT4G25470.1	CBF2,DREB1C,FTQ4,ATCBF2; C-repeat/DRE binding factor 2	0.532444	0.056945	1.08498	0	0.586791	0.156472	-0.615354	0.00392706	0.871511	9.10299e-08	0.48346	1	0.380201	1	0.459006	1
PsCam027007	GO:0045449	LjChr1t1809:TranscriptionelongationfactorS-II,centraldomain;Transcriptionelongationfactor,IIS;TranscriptionfactorIIS,N-terminal;IPR003618:TranscriptionelongationfactorS-II,centraldomain;IPR016492:Transcriptionelongationfactor,IIS;IPR017923:TranscriptionfactorIIS,N-terminal;	TFIIS-AT2G38560.1	TFIIS; transcript elongation factor IIS	0.527261	0.071422	0.339554	1	-0.221915	1	-0.197683	1	1.18042	0	0.926318	7.12292e-10	0.0737783	1	0.0951241	1	Medtr3g093800	MT0007_10292	0.107506	1	-0.0382307	1	0.222253	1	-0.0134285	1	0.162717	1	-0.160417	1	-0.052695	1	0.298023	1
PsCam050349	GO:0003700	Glyma02g02290.2|PACid:16246708:PF00046,PF02183,PTHR19418,KOG0483,K09338,	ATHB13-AT1G69780.1	ATHB13; Homeobox-leucine zipper protein family	0.52281	0.0866187	0.344738	1	-0.226595	1	-0.916692	9.02164e-11	-0.500503	1	-0.567085	0.070165	-0.142912	1	-0.603582	0.0177461	Medtr8g468210	MT0034_00097	-0.530353	1	-0.523587	1	-0.817098	0.27562	-0.707354	0.670755	0.169905	1	-0.377643	1	-1.07102	0.000841946	-0.0947063	1
PsCam012183	GO:0003700	Glyma05g03660.4|PACid:16258208:PF00319,PF01486,PTHR11945,KOG0014,	AGL20-AT2G45660.1	AGL20,SOC1,ATSOC1; AGAMOUS-like 20	0.522458	0.0879414	0.498022	1	0.0635593	1	-0.592452	0.0114211	0.412304	1	0.323376	1	0.119064	1	-0.0643215	1
PsCam044484	GO:0003700	AGL42-AT5G62165.1:symbols:AGL42	AGL20-AT2G45660.1	AGL20,SOC1,ATSOC1; AGAMOUS-like 20	0.519125	0.101498	0.583239	0.0990168	0.121972	1	-0.479138	1	0.625418	0.013246	0.740663	2.75705e-05	0.264987	1	-0.0997203	1	Medtr8g033220
PsCam035604	GO:0045449	C.cajan_36855:Q2HVX8_MEDTRHelix-loop-helixDNA-bindingOS=MedicagotruncatulaGN=MtrDRAFT_AC148290g20v2PE=4SV=1	LHW-AT2G27230.2	LHW; transcription factor-related	0.517602	0.108342	0.674166	0.00236211	-0.953489	4.25497e-09	-0.143225	1	1.63787	0	1.64549	0	-1.02976	0	-0.351968	1	Medtr2g087295	MT0019_10336	-1.34744	2.62346e-08	-0.37294	1	0.480554	1	0.336918	1	0.28365	1	1.20533	1.61305e-07	-0.179104	1	-0.244929	1
PsCam034133	GO:0003700	Glyma18g51250.1|PACid:16311118:PF07716,PF00170,AT3G30530.1,ATBZIP42,ATBZIP42,(ARABIDOPSIS,THALIANA,BASIC,LEUCINE-ZIPPER,42);,DNA,binding,/,protein,heterodimerization/,protein,homodimerization/,transcription,factor	ATBZIP42-AT3G30530.1	ATBZIP42,bZIP42; basic leucine-zipper 42	0.513571	0.128645	0.196847	1	0.0457044	1	-0.341303	1	1.10834	0	0.551041	0.131266	-0.114452	1	0.262986	1	Medtr7g017880	MT0268_10004	0.726968	1	0.273157	1	0.0483011	1	-1.4873	0	0.0293494	1	0.677602	1	0.532568	1	-1.16972	0.000482485
PsCam044199	GO:0003700	Glyma07g35380.1|PACid:16268808:PF03106,AT2G03340.1,WRKY3,WRKY3;,transcription,factor	WRKY4-AT1G13960.1	WRKY4; WRKY DNA-binding protein 4	0.512285	0.135856	0.656712	0.00503175	0.818235	6.57545e-06	0.0317886	1	1.29863	0	1.15533	0	0.68158	0.00032482	0.665672	0.00107794	Medtr5g042920	MT0012_00257	-0.103929	1	0.294558	1	-0.219632	1	0.103565	1	0.0580495	1	0.405762	1	-0.0574075	1	0.21187	1
PsCam048270	GO:0003700	Glyma19g37800.1|PACid:16314133:AT1G19490.1,bZIP,transcription,factor,family,protein	AT1G19490.1	Basic-leucine zipper (bZIP) transcription factor family protein	0.501672	0.212072	0.312107	1	0.663414	0.00786422	-0.0434389	1	0.488071	1	0.24655	1	0.354642	1	0.121624	1	Medtr7g104190	MT0031_00304	1.48779	7.37446e-11	0.428759	1	0.449575	1	0.139313	1	0.609682	1	0.4203	1	1.33187	8.73689e-08	0.328142	1
PsCam004699	GO:0045449	Medtr7g085220.1:NACdomaintranscriptionfactor(AHRDV1*-**B6U2D4_MAIZE)	anac047-AT3G04070.2	anac047,NAC047; NAC domain containing protein 47	0.500806	0.219838	0.977406	2.33192e-10	0.754532	0.000143894	-0.723865	1.488e-05	0.370741	1	0.419996	1	0.752486	8.11618e-06	0.501235	1	Medtr7g085220	MT0011_10458	0.51731	1	0.948141	0.00214563	0.389502	1	-0.656729	1	-0.429128	1	0.94549	0.00270075	0.562222	1	-1.0879	0.00509238
PsCam048143	GO:0045449	Glyma10g01330.1|PACid:16278206:PF00249,PTHR10641,KOG0048,AT5G49620.1,AtMYB78,AtMYB78,(myb,domain,protein,78);,DNA,binding,/,transcription,factor	AtMYB78-AT5G49620.1	AtMYB78,MYB78; myb domain protein 78	0.49834	0.243461	0.723592	0.000250834	2.79646	0	0.707346	3.67478e-05	1.34983	0	0.99372	8.84834e-12	3.2136	0	2.37614	0	Medtr1g086510	MT0039_10248	1.14146	5.55003e-05	1.91087	0	0.681451	1	-1.05042	2.83179e-06	-0.0372283	1	0.384499	1	0.254203	1	-0.312886	1
PsCam036510	GO:0003700	Glyma04g05500.1|PACid:16254958:PF00447,PTHR10015,KOG0627,AT2G26150.1,ATHSFA2,ATHSFA2;,DNA,binding,/,transcription,factor	AT-HSFA5-AT4G13980.1	AT-HSFA5,HSFA5; winged-helix DNA-binding transcription factor family protein	0.49495	0.279933	0.47708	1	0.0791524	1	-0.0797326	1	0.892181	2.83122e-08	0.826359	2.78369e-07	0.282445	1	0.249741	1	Medtr8g083100	MT0009_00014	0.120613	1	0.156943	1	-0.137521	1	-0.132243	1	0.0877273	1	0.389931	1	0.025827	1	-0.268586	1
PsCam049648	GO:0003700	Glyma07g06620.1|PACid:16266428:PF07777,PF00170,PF07716,PTHR22952:SF6,AT2G46270.1,GBF3,GBF3,(G-BOX,BINDING,FACTOR,3);,sequence-specific,DNA,binding,/,transcription,factor	GBF3-AT2G46270.1	GBF3; G-box binding factor 3	0.492968	0.30361	0.35761	1	0.879601	2.68568e-07	-0.314577	1	0.253932	1	0.0998953	1	0.996703	0	-0.0450123	1	Medtr7g116890	MT0036_00264	2.21711	0	2.0189	0	-0.415998	1	-0.715945	0.520041	1.36815	5.53084e-11	1.04854	7.46265e-05	0.71534	1	-0.183131	1
PsCam050099	GO:0045449	Glyma20g39220.1|PACid:16318383:PF00010,AT1G05805.1,basic,helix-loop-helix,(bHLH),family,protein	AT1G05805.1	basic helix-loop-helix (bHLH) DNA-binding superfamily protein	0.492302	0.311982	0.884185	6.09168e-08	-1.59851	0	-1.19048	0	0.66349	0.00268256	0.554427	0.115171	-1.41998	0	-0.605689	0.0162055	Medtr1g116790	MT0029_10379	-0.936886	0.0335544	-0.805926	0.180278	-0.369129	1	-0.504518	1	-1.39782	1.84361e-11	-0.847758	0.0587372	-0.374619	1	-0.250599	1
PsCam023051	GO:0045449	EGL3-AT1G63650.1:symbols:EGL3,EGL1,ATMYC-2;basichelix-loop-helix(bHLH)DNA-bindingsuperfamilyprotein	GL3-AT5G41315.1	GL3,MYC6.2; basic helix-loop-helix (bHLH) DNA-binding superfamily protein	0.485509	0.411022	0.443508	1	-0.774114	5.71619e-05	-0.0628488	1	0.833124	7.42622e-07	0.887952	7.60073e-09	-0.194772	1	0.166359	1	Medtr8g098275	MT0009_00581	-0.475252	1	-0.903833	0.00917114	-0.27353	1	0.681821	1	0.368604	1	0.091561	1	-0.469671	1	0.565504	1
PsCam042144	GO:0045449	Glyma18g39910.1|PACid:16310004:PF00249,AT5G13820.1,TBP1,TBP1,(TELOMERIC,DNA,BINDING,PROTEIN,1);,DNA,binding,/,double-stranded,telomeric,DNA,binding	TRFL2-AT1G07540.1	TRFL2; TRF-like 2	0.480242	0.50776	0.351541	1	-0.786901	3.09034e-05	0.13163	1	0.758363	3.41319e-05	0.992274	8.84834e-12	-0.0971523	1	-0.152761	1	Medtr7g061840	MT0066_00010	-0.498785	1	-0.78199	0.355789	-0.229596	1	0.743244	0.227351	-0.909659	0.00676994	-1.65763	0	-0.328003	1	0.506884	1
PsCam035485	GO:0045449	Glyma07g26890.1|PACid:16268027:PF00072,PF00249,PTHR23283,AT4G16110.1,ARR2,ARR2,(ARABIDOPSIS,RESPONSE,REGULATOR,2);,transcription,factor/,two-component,response,regulator	ARR2-AT4G16110.1	ARR2,RR2; response regulator 2	0.47891	0.535453	0.57607	0.130122	-0.359348	1	-0.492021	0.788887	1.08054	0	1.25769	0	-0.167142	1	-0.611348	0.0126781	Medtr1g032570	MT0002_01085	0.384232	1	0.60155	1	0.43843	1	-0.310509	1	-0.302228	1	0.526487	1	0.793368	1	-0.522622	1
PsCam055945	GO:0003700	Glyma07g04050.4|PACid:16266119:PF02045,PTHR12632,KOG1561,	NF-YA8-AT1G17590.4	NF-YA8; nuclear factor Y, subunit A8	0.475679	0.608743	0.202355	1	0.698269	0.00180235	0.359309	1	0.880951	5.35756e-08	0.839311	1.33287e-07	0.736213	1.95161e-05	0.575423	0.0580875	Medtr2g099490	MT0016_10306	2.16995	0	1.89285	0	-0.109209	1	-0.438728	1	1.6447	0	1.7864	0	1.21955	5.73145e-06	-0.278099	1
PsCam049749	GO:0003700	Glyma17g08170.1|PACid:16304833:PF03106,AT4G30935.1,WRKY32,WRKY32;,transcription,factor	WRKY32-AT4G30935.1	WRKY32,ATWRKY32; WRKY DNA-binding protein 32	0.472736	0.68373	0.469365	1	0.33068	1	-0.0666447	1	0.849576	3.05427e-07	0.790276	2.0437e-06	0.311011	1	0.204629	1	Medtr4g130900	MT0001_00207	0.0559569	1	0.35945	1	0.0456263	1	-0.179506	1	0.475224	1	0.895257	0.0136763	0.049827	1	-0.357929	1
PsCam017592	GO:0003700	Glyma13g32810.3|PACid:16292407:PF00319,PF01486,PTHR11945,KOG0014,K09264,	AGL20-AT2G45660.1	AGL20,SOC1,ATSOC1; AGAMOUS-like 20	0.470327	0.751561	0.659258	0.00451135	-0.182623	1	-1.28927	0	-0.0529045	1	-0.143737	1	-0.104633	1	-0.0236067	1	Medtr8g033220
PsCam017626	GO:0003700	Medtr7g075870.1:MADS-boxtranscriptionfactor(Fragment)(AHRDV1*-**C6F716_PSEMZ);containsInterprodomain(s)IPR002100Transcriptionfactor,MADS-boxchr07_pseudomolecule_IMGAG_V3.520687422-20667582EEGN_Mt10012520100825	AGL20-AT2G45660.1	AGL20,SOC1,ATSOC1; AGAMOUS-like 20	0.463903	0.965152	0.369746	1	0.00433492	1	-0.590602	0.0124293	0.138113	1	-0.0454908	1	0.0382912	1	0.012436	1
PsCam009567	GO:0045449	LjChr6t903:Homeodomain-like	AT4G39160.1	Homeodomain-like superfamily protein	0.461924	1	0.470385	1	-0.652039	0.0125264	-0.0880028	1	0.643883	0.00617312	0.654218	0.00174873	-0.145573	1	-0.133778	1	Medtr8g091830	MT0009_10350	0.145545	1	0.188245	1	0.126777	1	-0.0626541	1	-0.182915	1	0.0887825	1	0.150719	1	0.165741	1
PsCam047028	GO:0045449	Medtr3g102420.1:DNA-directedRNApolymeraseIsubunitRPA12(AHRDV1****Q6MFY5);containsInterprodomain(s)IPR001222Zincfinger,TFIIS-typechr03_pseudomolecule_IMGAG_V3.536257475-36260778FEGN_Mt10012520100825	AT3G25940.1	TFIIB zinc-binding protein	0.461762	1	0.873016	1.14413e-07	-0.21755	1	-0.74322	5.02962e-06	0.638789	0.00763612	0.560021	0.0926362	-0.397587	1	-0.384394	1	Medtr3g102420	MT0007_00667	0.125635	1	0.29457	1	0.013824	1	0.076611	1	0.0270324	1	0.0467219	1	-0.0177577	1	-0.00262107	1
PsCam051472	GO:0045449	Glyma15g02350.1|PACid:16297363:PF02309,AT3G16500.1,PAP1,PAP1,(PHYTOCHROME-ASSOCIATED,PROTEIN,1);,transcription,factor	PAP1-AT3G16500.1	PAP1,IAA26; phytochrome-associated protein 1	0.461535	1	0.377356	1	0.976989	1.06214e-09	0.279613	1	0.0241654	1	-0.0759477	1	0.596437	0.0172598	0.364593	1	Medtr8g014520	MT0015_10419	1.26194	7.30108e-07	1.79279	0	1.39336	1.84361e-10	0.188503	1	0.588305	1	1.7004	0	1.88769	0	0.725261	1
PsCam024849	GO:0003700	Medtr3g033420.1:RNApolymerasesigmafactorrpoD(AHRDV1*-*-P74565);containsInterprodomain(s)IPR013325RNApolymerasesigmafactor,region2chr03_pseudomolecule_IMGAG_V3.510658639-10656366EEGN_Mt10012520100825	SIG4-AT5G13730.1	SIG4,SIGD; sigma factor 4	0.461086	1	0.415336	1	-1.28816	0	-1.16296	0	-0.304986	1	-0.0101546	1	-0.755755	6.78923e-06	-1.21495	0	Medtr3g033420	MT0030_00275	-0.04252	1	-0.334534	1	0.192374	1	0.480872	1	0.325078	1	-0.3284	1	-0.122969	1	0.326414	1
PsCam025547	GO:0003700	Medtr4g107650.1:Homeobox-leucinezipperproteinATHB-6(AHRDV1*-*-P46668);containsInterprodomain(s)IPR001356HomeoboxIPR017970Homeobox,conservedsitechr04_pseudomolecule_IMGAG_V3.536984848-36982430FEGN_Mt10012520100825	ATHB-1-AT3G01470.1	ATHB-1,ATHB1,HD-ZIP-1,HAT5,HB-1; homeobox 1	0.458521	1	0.0227623	1	0.819063	6.30693e-06	0.291601	1	1.17461	0	0.954388	1.19453e-10	0.694797	0.000167647	0.581304	0.0455422	Medtr4g107650	MT0001_01192	0.997043	0.005774	0.473174	1	-0.489972	1	-0.412792	1	1.48455	0	1.25181	2.23586e-08	0.312089	1	-0.188202	1
PsCam048982	GO:0003700	Glyma18g52490.1|PACid:16311243:PF00046,PTHR19418,KOG0484,AT4G35550.1,WOX13,WOX13,(WUSCHEL-RELATED,HOMEOBOX,13);,DNA,binding,/,transcription,factor	AT4G03090.1	sequence-specific DNA binding;sequence-specific DNA binding transcription factors	0.457976	1	0.140829	1	-0.543345	0.733426	-0.0483463	1	0.727511	0.00014989	0.803264	1.00702e-06	-0.0492627	1	-0.100349	1	Medtr2g096290	MT0016_10446	0.213585	1	0.600808	1	-0.113689	1	-0.225071	1	0.639471	1	0.961048	0.00160677	0.165771	1	-0.199868	1
PsCam038589	GO:0045449	C.cajan_24660:C6TE65_SOYBNPutativeuncharacterizedproteinOS=GlycinemaxPE=2SV=1	AT1G68810.1	basic helix-loop-helix (bHLH) DNA-binding superfamily protein	0.457293	1	0.206969	1	-1.03554	3.19922e-11	0.0286397	1	-0.345566	1	-0.129373	1	-0.528605	0.286699	0.0270892	1	Medtr1g093750	MT0027_00270	-0.096982	1	0.0671669	1	0.281283	1	-0.0554389	1	0.0262918	1	0.0175017	1	-0.0920934	1	0.172375	1
PsCam001774	GO:0003700	Glyma01g08150.1|PACid:16243780:PF00319,PF01486,PTHR11945,KOG0014,AT1G69120.1,AP1,AP1,(APETALA1);,DNA,binding,/,protein,binding,/,protein,heterodimerization/,transcription,activator/,transcription,factor	AP1-AT1G69120.1	AP1,AGL7; K-box region and MADS-box transcription factor family protein	0.452813	1	1.11001	0	-0.623383	0.0391413	-0.881423	9.84178e-10	0.583166	0.070306	0.0721025	1	-0.173233	1	0.240796	1	Medtr5g046790	MT0012_00070	0.00575441	1	0.0699432	1	-0.229208	1	-0.100181	1	0.0901125	1	0.236124	1	-0.117646	1	-0.223338	1
PsCam039965	GO:0003700	Glyma16g05880.1|PACid:16301625:PF03106,AT5G13080.1,WRKY75,WRKY75;,transcription,factor	WRKY75-AT5G13080.1	WRKY75,ATWRKY75; WRKY DNA-binding protein 75	0.450739	1	0.910746	1.31903e-08	2.54279	0	0.656905	0.000513755	0.0347268	1	-0.0315721	1	2.03163	0	1.77682	0
PsCam000343	GO:0045449	Glyma16g34340.1|PACid:16303837:PF00249,PTHR12802,AT1G18330.1,EPR1,EPR1,(EARLY-PHYTOCHROME-RESPONSIVE1);,DNA,binding,/,transcription,factor	EPR1-AT1G18330.2	EPR1,RVE7; Homeodomain-like superfamily protein	0.4435	1	-0.201991	1	-0.656136	0.010602	0.00892652	1	1.22234	0	1.14395	0	-0.396064	1	-0.190776	1	Medtr6g477860	MT0052_00065	-0.106725	1	-0.348324	1	0.405383	1	1.00982	1.55387e-05	0.616799	1	0.57961	1	0.224847	1	0.680841	1
PsCam036004	GO:0003700	Medtr2g030660.1:Homeobox-leucinezipperproteinROC7(AHRDV1***-A2YR02)	ANL2-AT4G00730.1	ANL2,AHDP; Homeobox-leucine zipper family protein / lipid-binding START domain-containing protein	0.430766	1	0.0813347	1	-0.596243	0.11021	0.144601	1	1.1215	0	1.09855	0	-0.555844	0.0963246	-0.432939	1	Medtr7g076080	MT0026_10400	-0.864866	0.241119	-0.911843	0.00708737	0.331547	1	0.361569	1	0.262009	1	0.312867	1	-0.203087	1	-0.0943413	1
PsCam004989	GO:0045449	Glyma02g06270.1|PACid:16247163:PF04770,AT1G75240.1,AtHB33,AtHB33,(ARABIDOPSIS,THALIANA,HOMEOBOX,PROTEIN,33);,DNA,binding,/,transcription,factor	AtHB24-AT2G18350.1	AtHB24,HB24,ZHD6; homeobox protein 24	0.42456	1	0.404806	1	0.0355995	1	0.270728	1	0.164775	1	0.170154	1	0.354684	1	0.71894	7.93893e-05	Medtr5g020510	MT0005_00754	0.17559	1	-0.0485829	1	0.135576	1	0.0103455	1	0.0312371	1	-0.219701	1	-0.117984	1	0.0138286	1
PsCam045589	GO:0045449	Glyma11g14490.1|PACid:16283880:PF00249,AT3G46640.1,PCL1,PCL1,(PHYTOCLOCK,1);,DNA,binding,/,transcription,factor	PCL1-AT3G46640.2	PCL1; Homeodomain-like superfamily protein	0.422986	1	0.634159	0.0130048	-0.153409	1	-0.398025	1	0.359169	1	0.187107	1	-0.190332	1	-0.191627	1	Medtr4g064730	MT0003_00608	0.253354	1	0.525125	1	1.08637	5.24272e-05	-0.504414	1	0.606875	1	0.567641	1	0.63358	1	-0.714582	1
PsCam034664	GO:0003700	C.cajan_18986:B9HRG7_POPTRPredictedproteinOS=PopulustrichocarpaGN=POPTRDRAFT_649333PE=4SV=1	GATA7-AT4G36240.1	GATA7; GATA transcription factor 7	0.42096	1	0.427957	1	-1.17912	0	-0.492627	0.770673	0.733499	0.000112985	0.605924	0.0143802	-0.396361	1	-0.334799	1
PsCam034890	GO:0003700	SEP4-AT2G03710.2:symbols:SEP4,AGL3;K-boxregionandMADS-boxtranscriptionfactorfamilyprotein	SEP3-AT1G24260.2	SEP3,AGL9; K-box region and MADS-box transcription factor family protein	0.417221	1	0.474042	1	0.144575	1	0.0148956	1	0.609576	0.0250834	0.315765	1	0.392512	1	0.429966	1	Medtr3g084980	MT0006_10262	-0.0173819	1	-0.044	1	-1.07775	7.14703e-05	-0.604019	1	-1.30047	1.45646e-09	-0.267293	1	1.0844	0.000550854	0.0214327	1
PsCam045253	GO:0045449	Glyma11g15480.1|PACid:16284005:PF04153,PTHR23326,AT5G59710.1,VIP2,VIP2,(VIRE2,INTERACTING,PROTEIN2);,protein,binding,/,transcription,regulator	AT1G07705.2	NOT2 / NOT3 / NOT5 family	0.417167	1	0.830462	1.17704e-06	-0.138304	1	-0.262423	1	0.797837	4.72064e-06	0.91138	1.80949e-09	-0.0830788	1	-0.134885	1	Medtr4g061843
PsCam050452	GO:0003700	Glyma12g01600.1|PACid:16285993:PF04542,PF04539,PF04545,AT1G64860.1,SIGA,SIGA,(SIGMA,FACTOR,A);,DNA,binding,/,DNA-directed,RNA,polymerase/,sigma,factor/,transcription,factor	SIGA-AT1G64860.1	SIGA,SIG1,SIG2,SIGB,RPOD1; sigma factor A	0.415921	1	-0.0830108	1	-0.737615	0.000313739	0.159902	1	0.919969	5.64843e-09	0.825185	2.97419e-07	-0.465577	1	-0.117447	1	Medtr0172s0030	MT0083_10084	-0.231047	1	-0.452745	1	0.351352	1	0.738059	0.266624	0.0128721	1	-0.292449	1	0.211064	1	0.63366	1
PsCam049228	GO:0003700	Medtr1g007370.1:RNApolymerasesigma-Bfactor(AHRDV1*-**P19433);containsInterprodomain(s)IPR013325RNApolymerasesigmafactor,region2chr01_pseudomolecule_IMGAG_V3.5881097-876941EEGN_Mt10012520100825	SIGC-AT3G53920.1	SIGC,SIG3; RNApolymerase sigma-subunit C	0.412873	1	0.151483	1	-0.694641	0.00210794	-0.157137	1	-0.155106	1	0.015327	1	-0.363989	1	-0.411693	1	Medtr1g007370	MT0002_10033	-0.370263	1	-0.284117	1	0.323863	1	0.365527	1	0.513788	1	-0.00963009	1	-0.0182309	1	0.678797	1
PsCam048933	GO:0045449	C.cajan_15062:B9S7K4_RICCOCelldivisioncontrolprotein,putativeOS=RicinuscommunisGN=RCOM_0609050PE=4SV=1	ATCDC5-AT1G09770.1	ATCDC5,CDC5,ATMYBCDC5; cell division cycle 5	0.409541	1	0.207757	1	-0.630438	0.0296988	-0.331496	1	0.955867	6.55069e-10	0.727399	5.3791e-05	-0.0742301	1	-0.251789	1	Medtr7g115550	MT0036_00210	0.0629658	1	0.10147	1	0.195319	1	-0.0695553	1	0.475238	1	0.213751	1	-0.32473	1	-0.0343951	1
PsCam048179	GO:0003700	BLH2-AT4G36870.2:symbols:BLH2,SAW1;BEL1-likehomeodomain2	BLH2-AT4G36870.2	BLH2,SAW1; BEL1-like homeodomain 2	0.408199	1	0.175408	1	0.0550055	1	-0.0357903	1	1.27048	0	1.02523	0	-0.234507	1	-0.228788	1	Medtr8g078480	MT0020_00360	-0.102899	1	-0.416544	1	-0.059121	1	0.295286	1	0.129915	1	0.0479411	1	0.211421	1	-0.114393	1
PsCam042130	GO:0045449	Glyma01g12740.1|PACid:16243994:PF00010,PTHR11514,AT1G32640.1,MYC2,MYC2;,DNA,binding,/,transcription,activator/,transcription,factor	ATMYC2-AT1G32640.1	ATMYC2,RD22BP1,JAI1,JIN1,MYC2,ZBF1; Basic helix-loop-helix (bHLH) DNA-binding family protein	0.408151	1	0.408014	1	-0.359485	1	-0.0478937	1	1.0967	0	1.31608	0	-0.196897	1	-0.164636	1	Medtr5g030430	MT0012_10791	0.0276497	1	0.47885	1	0.306349	1	-0.135154	1	0.440392	1	0.777906	0.437808	0.164913	1	-0.104339	1
PsCam000945	GO:0045449	Medtr7g069660.1:Two-componentresponseregulatorARR10(AHRDV1*-*-O49397);containsInterprodomain(s)IPR006447Myb-likeDNA-bindingregion,SHAQKYFclasschr07_pseudomolecule_IMGAG_V3.517913477-17911299EEGN_Mt10012520100825	AT2G38300.1	myb-like HTH transcriptional regulator family protein	0.404358	1	0.786916	1.13891e-05	-0.0915809	1	-0.885123	7.62738e-10	0.449623	1	0.392503	1	-0.166128	1	-0.400442	1	Medtr7g069660	MT0026_10155	0.55178	1	0.397889	1	-0.254733	1	-0.649718	1	0.368986	1	0.73217	1	0.323521	1	-0.341115	1
PsCam048286	GO:0003700	Medtr3g118290.1:RNApolymerasesigmafactorrpoD(AHRDV1*-*-P26683);containsInterprodomain(s)IPR016262RNApolymerasesigmafactor,SigB/SigC/SigD,plastidchr03_pseudomolecule_IMGAG_V3.543133144-43129393EEGN_Mt10012520100825	SIGB-AT1G08540.1	SIGB,SIG1,SIG2,SIGA,ATSIG1,ABC1,ATSIG2; RNApolymerase sigma subunit 2	0.401578	1	0.573339	0.144273	-0.173899	1	-0.41414	1	-0.805024	3.25913e-06	-0.546011	0.159206	-0.317662	1	-0.637572	0.00395355	Medtr3g118290	MT0089_10087	0.170728	1	-0.332193	1	-0.246476	1	0.188756	1	-0.280255	1	-0.42458	1	-0.329299	1	-0.0524124	1
PsCam056206	GO:0045449	ANAC015-AT1G33280.1:symbols:ANAC015,BRN1,NAC015;NACdomaincontainingprotein15	ANAC100-AT5G61430.1	ANAC100,ATNAC5,NAC100; NAC domain containing protein 100	0.399224	1	0.33131	1	1.05383	6.39845e-12	0.480682	1	0.242819	1	-0.00688955	1	0.637089	0.0027556	0.725962	5.54968e-05	Medtr3g435150	MT0030_00078	0.83989	0.461761	2.56271	0	3.33643	0	1.02167	9.51648e-06	0.190891	1	1.34836	2.86002e-10	2.29212	0	0.855006	1
PsCam006744	GO:0003700	Medtr5g028850.1:G-box-bindingfactor1(AHRDV1*-*-P42774);containsInterprodomain(s)IPR012900G-boxbinding,MFMRchr05_pseudomolecule_IMGAG_V3.511821213-11827921EEGN_Mt10012520100825	bZIP16-AT2G35530.1	bZIP16,AtbZIP16; basic region/leucine zipper transcription factor 16	0.396229	1	0.366906	1	0.2911	1	-0.0526451	1	0.68467	0.00106202	0.450749	1	0.134554	1	0.20394	1	Medtr5g028850	MT0005_01194	-0.068116	1	0.11747	1	0.142047	1	-0.0227159	1	-0.0192459	1	0.179417	1	0.0636764	1	-0.00847913	1
PsCam045797	GO:0045449	Glyma07g05740.1|PACid:16266327:PF00010,PTHR11514,KOG4029,AT1G32640.1,MYC2,MYC2;,DNA,binding,/,transcription,activator/,transcription,factor	ATMYC2-AT1G32640.1	ATMYC2,RD22BP1,JAI1,JIN1,MYC2,ZBF1; Basic helix-loop-helix (bHLH) DNA-binding family protein	0.391527	1	0.970413	3.64735e-10	-0.201102	1	-0.436237	1	-0.860171	1.70837e-07	-0.600553	0.0180083	0.279243	1	-0.146222	1	Medtr8g024790	MT0028_10331	-0.0223947	1	-0.0113092	1	0.0035459	1	-0.0222323	1	-0.163022	1	-0.104026	1	0.566533	1	0.189127	1
PsCam050773	GO:0003700	Glyma10g25480.1|PACid:16279954:PF00320,PTHR22949:SF3,AT3G24050.1,GATA,transcription,factor,1,(GATA-1)	GATA1-AT3G24050.1	GATA1; GATA transcription factor 1	0.385556	1	0.551544	0.323563	0.542823	0.746663	-0.283223	1	0.787244	8.1029e-06	0.541398	0.189761	0.210155	1	0.0750672	1	Medtr1g046680	MT0002_11672	0.367155	1	0.386385	1	0.0697816	1	0.0258113	1	0.232839	1	0.198492	1	-0.0124286	1	-0.0745114	1
PsCam005216	GO:0045449	Glyma08g26110.1|PACid:16272499:PF00010,AT1G35460.1,basic,helix-loop-helix,(bHLH),family,protein	AT1G35460.1	basic helix-loop-helix (bHLH) DNA-binding superfamily protein	0.380781	1	0.528916	0.726042	-0.911474	4.67407e-08	-0.66755	0.000299019	0.83208	7.85255e-07	0.862826	3.40352e-08	-0.449302	1	-0.603456	0.0178427	Medtr4g033295	MT0014_00250	-0.405913	1	-0.0173345	1	0.48489	1	0.19375	1	-0.0618921	1	0.62007	1	0.448616	1	0.381064	1
PsCam043421	GO:0045449	Medtr8g101650.1:Os08g0151000protein(Fragment)(AHRDV1*-*-Q0J805_ORYSJ);containsInterprodomain(s)IPR006447Myb-likeDNA-bindingregion,SHAQKYFclasschr08_pseudomolecule_IMGAG_V3.529463437-29456856EEGN_Mt10012520100825	AT5G56840.1	myb-like transcription factor family protein	0.379973	1	0.241175	1	-1.67436	0	-1.2454	0	2.8351	0	2.39825	0	-1.56986	0	-0.449327	1	Medtr8g101650	MT0009_10785	-1.23462	2.02147e-06	-1.46099	0	-1.05264	0.0001738	-0.677739	1	0.130681	1	0.21159	1	-0.193457	1	-0.41389	1
PsCam045363	GO:0045449	Glyma06g06570.1|PACid:16261946:PF04494,PF00400,PTHR19879,KOG0263,AT5G25150.1,TAF5,TAF5,(TBP-ASSOCIATED,FACTOR,5);,nucleotide,binding,/,transcription,regulator	TAF5-AT5G25150.1	TAF5; TBP-associated factor 5	0.379545	1	0.524474	0.847813	-0.412963	1	-0.219935	1	0.75658	3.7239e-05	0.776768	4.21715e-06	-0.141726	1	-0.183818	1	Medtr3g106080	MT0007_00828	0.33231	1	0.195838	1	0.0409755	1	0.125041	1	0.248316	1	0.073928	1	0.158736	1	-0.0313838	1
PsCam000109	GO:0003700	Glyma08g14600.1|PACid:16271150:PF00847,AT4G39780.1,AP2,domain-containing,transcription,factor,,putative	AT4G39780.1	Integrase-type DNA-binding superfamily protein	0.375598	1	-0.0312867	1	-1.77908	0	-0.187848	1	1.81351	0	1.68201	0	-1.86872	0	-0.673862	0.000730801	Medtr8g090350	MT0009_10317	-1.35978	1.59473e-08	-0.887513	0.0154043	1.05703	0.000148985	-0.396574	1	1.78187	0	1.64892	0	-0.0936445	1	-0.307401	1
PsCam039062	GO:0003700	Glyma19g31940.1|PACid:16313448:PF00447,PTHR10015,AT2G41690.1,AT-HSFB3,AT-HSFB3;,DNA,binding,/,transcription,factor	AT-HSFB3-AT2G41690.1	AT-HSFB3,HSFB3; heat shock transcription factor B3	0.374788	1	0.623695	0.0199927	0.404919	1	0.499583	0.588121	-0.186963	1	-0.137181	1	0.27888	1	1.0054	0	Medtr7g091370	MT0011_10162	-0.395847	1	0.0303915	1	0.0603675	1	0.477699	1	-0.252976	1	0.0825384	1	-0.168105	1	0.673726	1
PsCam018282	GO:0045449	Medtr8g020330.1:Mybfamilytranscriptionfactor(AHRDV1*---C1FDC4_9CHLO);containsInterprodomain(s)IPR001005SANT,DNA-bindingchr08_pseudomolecule_IMGAG_V3.54787927-4779141EEGN_Mt10012520100825	TRFL6-AT1G72650.2	TRFL6; TRF-like 6	0.372806	1	0.319843	1	0.0558602	1	0.0792361	1	1.13755	0	1.13699	0	0.167326	1	0.115171	1	Medtr8g020330	MT0028_00129	0.0944932	1	0.146924	1	0.0165257	1	0.120335	1	0.183455	1	0.33057	1	0.27691	1	0.116347	1
PsCam050443	GO:0045449	Glyma01g40220.1|PACid:16245800:PF00249,PF00538,PTHR21717:SF4,AT5G67580.1,TRB2,TRB2;,DNA,binding,/,double-stranded,telomeric,DNA,binding,/,protein,homodimerization/,single-stranded,telomeric,DNA,binding,/,transcription,factor	AT1G72740.2	Homeodomain-like/winged-helix DNA-binding family protein	0.370318	1	0.503342	1	0.318196	1	-0.397576	1	0.780972	1.11216e-05	0.411827	1	0.39166	1	0.10599	1
PsCam049110	GO:0045449	Glyma12g29030.1|PACid:16288249:PF00249,PTHR11821:SF29,AT3G11450.1,DNAJ,heat,shock,N-terminal,domain-containing,protein,/,cell,division,protein-related	AT3G11450.1	DnaJ domain ;Myb-like DNA-binding domain	0.369567	1	0.42444	1	-0.268807	1	-0.537987	0.124244	0.906115	1.26935e-08	0.78071	3.4178e-06	0.0427244	1	-0.151333	1
PsCam034881	GO:0003700	AGL71-AT5G51870.1:symbols:AGL71	AGL20-AT2G45660.1	AGL20,SOC1,ATSOC1; AGAMOUS-like 20	0.369511	1	0.338956	1	-0.236025	1	-0.576255	0.0237502	-0.0632294	1	-0.141338	1	-0.0332508	1	-0.178281	1
PsCam042315	GO:0003700	Glyma14g09320.1|PACid:16294936:PF00847,K09286,AT1G46768.1,RAP2.1,RAP2.1,(related,to,AP2,1);,DNA,binding,/,transcription,factor	RAP2.1-AT1G46768.1	RAP2.1; related to AP2 1	0.362696	1	0.622413	0.0210638	0.989828	4.9268e-10	-0.629071	0.0020346	1.36317	0	1.13867	0	0.325096	1	-0.0230707	1	Medtr3g102100	MT0007_10687	0.29695	1	0.6046	1	0.15107	1	-0.490975	1	0.498107	1	1.00752	0.00032477	0.434258	1	-0.462005	1
PsCam034120	GO:0045449	Medtr2g100930.1:Os08g0151000protein(Fragment)(AHRDV1*-*-Q0J805_ORYSJ);containsInterprodomain(s)IPR006447Myb-likeDNA-bindingregion,SHAQKYFclasschr02_pseudomolecule_IMGAG_V3.532278949-32275017EEGN_Mt10012520100825	AT5G47390.1	myb-like transcription factor family protein	0.360973	1	0.321058	1	0.0488157	1	-0.424656	1	0.795079	5.43746e-06	0.444248	1	-0.180658	1	-0.127997	1	Medtr4g100630	MT0001_11453	0.705051	1	0.43494	1	-0.324964	1	-0.531828	1	-0.222578	1	0.203168	1	0.096855	1	-0.258161	1
PsCam048822	GO:0045449	Glyma12g31460.2|PACid:16288523:PTHR13902,	LHW-AT2G27230.2	LHW; transcription factor-related	0.355893	1	0.213676	1	-0.943054	7.79331e-09	0.413271	1	0.895427	2.35125e-08	1.24005	0	-0.397555	1	-0.113082	1	Medtr4g051565	MT0003_00038	0.418336	1	0.405667	1	-0.471765	1	-0.107329	1	0.0918872	1	0.125658	1	-0.14454	1	-0.276042	1
PsCam040244	GO:0003700	C.cajan_39840:B9SZX0_RICCOEthylene-responsivetranscriptionfactor1B,putativeOS=RicinuscommunisGN=RCOM_1007740PE=4SV=1	ERF1-AT3G23240.1	ERF1,ATERF1; ethylene response factor 1	0.351848	1	0.396365	1	0.255591	1	0.424898	1	0.29161	1	0.331199	1	0.209438	1	1.16134	0	Medtr1g043350	MT0002_11524	0.173031	1	0.03915	1	-0.877524	0.0491402	-0.360415	1	0.407334	1	0.611077	1	-0.144212	1	-0.4882	1
PsCam001144	GO:0003700	C.cajan_07476:B9RTK1_RICCOHeatshockfactorproteinHSF30,putativeOS=RicinuscommunisGN=RCOM_0911060PE=3SV=1	AT-HSFA6B-AT3G22830.1	AT-HSFA6B,HSFA6B; heat shock transcription factor A6B	0.348892	1	0.545025	0.409691	-0.263408	1	-0.245535	1	0.51369	0.865191	0.691085	0.00031618	-0.127068	1	0.136028	1	Medtr1g102860	MT0046_00233	-0.0292003	1	0.0134403	1	0.0120288	1	-0.023667	1	-0.0952263	1	-0.222798	1	-0.0414784	1	0.164374	1
PsCam057582	GO:0003700	Glyma19g37580.1|PACid:16314107:PF00447,PTHR10015,KOG0627,AT5G03720.1,HSFA3,AT-HSFA3;,DNA,binding,/,transcription,factor	ATHSFA1D-AT1G32330.1	ATHSFA1D,HSFA1D; heat shock transcription factor A1D	0.347191	1	0.114106	1	0.322311	1	-0.216621	1	0.8212	1.39932e-06	0.810753	6.66214e-07	0.12136	1	-0.0456678	1	Medtr5g029680	MT0005_11169	0.187178	1	0.299608	1	-0.0381957	1	-0.282726	1	0.0215572	1	0.137224	1	-0.130875	1	-0.126416	1
PsCam049731	GO:0003700	Medtr7g116890.3:BZIPtranscriptionfactorbZIP77(Fragment)(AHRDV1***-Q0GPD6_SOYBN);containsInterprodomain(s)IPR012900G-boxbinding,MFMRchr07_pseudomolecule_IMGAG_V3.538023454-38028277EEGN_Mt10012520100825	GBF3-AT2G46270.1	GBF3; G-box binding factor 3	0.346231	1	0.222503	1	1.10285	0	0.0695092	1	0.405598	1	0.357383	1	0.587447	0.0255055	0.252438	1	Medtr8g028150	MT0046_00117	2.59658	0	2.18769	0	-0.147065	1	-0.769922	0.0985179	2.08597	0	2.32517	0	1.08417	0.000555037	-0.721957	1
PsCam051494	GO:0045449	Glyma12g22790.1|PACid:16287972:PF02365,AT3G15510.1,ATNAC2,ATNAC2,(ARABIDOPSIS,NAC,DOMAIN,CONTAINING,PROTEIN,2);,transcription,factor	NAP-AT1G69490.1	NAP,ANAC029,ATNAP; NAC-like, activated by AP3/PI	0.345771	1	0.426461	1	0.947873	5.89937e-09	-0.146618	1	1.78124	0	1.75743	0	0.38438	1	0.419165	1	Medtr4g081870	MT0003_11375	1.94757	0	1.99319	0	0.235507	1	0.155051	1	1.05131	4.72011e-05	1.58944	0	1.33976	6.425e-08	0.71222	1
PsCam000710	GO:0003700	Medtr2g045360.1:WRKYtranscriptionfactor(AHRDV1***-D0PSE9_9LAMI)	WRKY42-AT4G04450.1	WRKY42,AtWRKY42; WRKY family transcription factor	0.34387	1	0.422296	1	0.220788	1	1.07736	0	0.225934	1	0.134885	1	0.261495	1	1.55893	0	Medtr2g045360	MT0056_10024	-0.275439	1	0.556559	1	0.0105187	1	1.19114	4.70122e-09	-0.114925	1	0.653847	1	0.0292919	1	1.1821	0.000333033
PsCam051225	GO:0045449	Glyma05g22500.1|PACid:16259306:PF00249,PF00538,PTHR21717:SF4,AT5G67580.1,TRB2,TRB2;,DNA,binding,/,double-stranded,telomeric,DNA,binding,/,protein,homodimerization/,single-stranded,telomeric,DNA,binding,/,transcription,factor	TRB1-AT1G49950.1	TRB1,ATTRB1; telomere repeat binding factor 1	0.343163	1	0.309726	1	0.027382	1	0.0999479	1	0.663784	0.00264877	0.606542	0.0140109	0.0769546	1	0.360566	1
PsCam039570	GO:0045449	AT3G56220.1:transcriptionregulators	AT2G40435.1	BEST Arabidopsis thaliana protein match is: transcription regulators (TAIR:AT3G56220.1); Has 289 Blast hits to 289 pro	0.343091	1	-0.361538	1	-2.73101	0	-0.170444	1	1.98696	0	1.27995	0	-1.91502	0	0.233272	1	Medtr7g072470	MT0026_00248	0.0496922	1	0.118158	1	0.0940725	1	-0.158277	1	-0.359504	1	-0.281267	1	-0.0801395	1	0.159073	1
PsCam049638	GO:0045449	Glyma08g08900.1|PACid:16270468:AT1G29950.1,transcription,factor/,transcription,regulator	AT1G29950.2	basic helix-loop-helix (bHLH) DNA-binding superfamily protein	0.341537	1	0.382211	1	-0.633366	0.0264617	-0.390045	1	1.03259	4.11993e-12	1.06659	0	-0.170725	1	-0.257107	1	Medtr4g096660	MT0001_01829	0.0100727	1	0.156312	1	0.354081	1	0.314228	1	0.125033	1	0.193026	1	0.400909	1	0.256097	1
PsCam048342	GO:0045449	ANAC050-AT3G10480.2:symbols:ANAC050,NAC050;NACdomaincontainingprotein50	ANAC050-AT3G10480.1	ANAC050,NAC050; NAC domain containing protein 50	0.340529	1	0.410152	1	0.266951	1	-0.147764	1	0.662982	0.00274186	0.696189	0.000247776	0.0985288	1	0.0492388	1	Medtr1g090720	MT0039_10062	0.277429	1	0.443867	1	-0.388506	1	-0.667232	1	0.0137307	1	0.516194	1	-0.228766	1	-0.127032	1
PsCam034866	GO:0003700	AT5G51860.2:K-boxregionandMADS-boxtranscriptionfactorfamilyprotein	AGL20-AT2G45660.1	AGL20,SOC1,ATSOC1; AGAMOUS-like 20	0.338598	1	0.747735	7.94353e-05	-0.0303624	1	-1.10148	0	0.21834	1	0.0825466	1	-0.0423584	1	-0.143682	1	Medtr8g033220
PsCam050950	GO:0003700	Medtr2g083870.1:Transcriptionfactor(AHRDV1***-B0LUS0_SOYBN)	WRKY69-AT3G58710.2	WRKY69,ATWRKY69; WRKY DNA-binding protein 69	0.335378	1	0.777804	1.80436e-05	0.275304	1	-0.383345	1	0.753408	4.34583e-05	0.535976	0.232835	0.257186	1	0.380545	1	Medtr2g083870	MT0019_10183	-0.218067	1	-0.192999	1	-0.16171	1	-0.206298	1	0.929063	0.00356936	0.802208	0.221643	-0.570869	1	-0.246708	1
PsCam051736	GO:0045449	ANAC083-AT5G13180.1:symbols:ANAC083,VNI2,NAC083;NACdomaincontainingprotein83	ANAC083-AT5G13180.1	ANAC083,VNI2,NAC083; NAC domain containing protein 83	0.334904	1	0.613198	0.0305704	1.60061	0	-0.641854	0.00108893	1.264	0	1.24205	0	0.443061	1	0.0941138	1	Medtr7g005280	MT0021_00020	-0.344243	1	-0.526285	1	-0.337268	1	-1.02597	7.95497e-06	0.300311	1	0.173972	1	-1.28654	4.93222e-07	-0.421142	1
PsCam025641	GO:0003700	Medtr2g030170.1:NucleartranscriptionfactorYsubunitA-7(AHRDV1*-*-Q84JP1);containsInterprodomain(s)IPR001289CCAAT-bindingtranscriptionfactor,subunitBchr02_pseudomolecule_IMGAG_V3.510193809-10186287FEGN_Mt10012520100825	NF-YA7-AT1G30500.2	NF-YA7; nuclear factor Y, subunit A7	0.334825	1	0.692207	0.00106011	0.443512	1	-0.252728	1	1.20556	0	1.07244	0	0.197726	1	-0.00368017	1	Medtr2g030170	MT0018_10236	0.325332	1	0.489386	1	0.500054	1	0.13239	1	0.607369	1	0.850588	0.053963	0.719325	1	0.0563098	1
PsCam048844	GO:0045449	Glyma01g06750.1|PACid:16243636:PF00023,PTHR18958,KOG4412,K06694,AT2G03430.1,ankyrin,repeat,family,protein	AT1G67310.1	Calmodulin-binding transcription activator protein with CG-1 and Ankyrin domains	0.331131	1	0.362986	1	0.0244024	1	0.0393671	1	0.911422	9.32341e-09	0.952696	1.32725e-10	0.124224	1	0.053452	1	Medtr8g080800	MT0076_00028	0.266325	1	0.462642	1	-0.102848	1	-0.260313	1	0.0102711	1	0.419206	1	0.237909	1	-0.244141	1
PsCam036809	GO:0003700	Glyma05g13890.1|PACid:16258912:PF00170,PF07716,PTHR22952:SF10,AT3G56850.1,AREB3,AREB3,(ABA-RESPONSIVE,ELEMENT,BINDING,PROTEIN,3);,DNA,binding,/,transcription,activator/,transcription,factor	AREB3-AT3G56850.1	AREB3,DPBF3; ABA-responsive element binding protein 3	0.33019	1	0.197419	1	-0.581028	0.193266	0.0489243	1	0.849618	3.04727e-07	0.853227	5.96821e-08	-0.130218	1	0.0275308	1	Medtr7g088090	MT0011_00353	0.242863	1	0.267106	1	-0.372309	1	-0.264028	1	0.13414	1	0.372536	1	0.101018	1	-0.135887	1
PsCam038013	GO:0003700	ATBZIP24-AT3G51960.2:symbols:ATBZIP24,BZIP24;basicleucinezipper24	bZIP23-AT2G16770.1	bZIP23; Basic-leucine zipper (bZIP) transcription factor family protein	0.328843	1	0.292498	1	-0.0547315	1	0.0183906	1	0.790919	6.72322e-06	0.779225	3.69972e-06	-0.185457	1	0.204583	1
PsCam028953	GO:0003700	Medtr7g088890.1:TranscriptionfactorbZIP37(Fragment)(AHRDV1*-**A4ZGR1_SOYBN);containsInterprodomain(s)IPR011616bZIPtranscriptionfactor,bZIP-1chr07_pseudomolecule_IMGAG_V3.527503306-27499963EEGN_Mt10012520100825	BZIP17-AT2G40950.1	BZIP17; Basic-leucine zipper (bZIP) transcription factor family protein	0.328233	1	0.267003	1	-0.451708	1	-0.102918	1	0.851624	2.73135e-07	0.910916	1.86258e-09	-0.284563	1	0.00875382	1	Medtr7g088890	MT0011_00309	0.289402	1	-0.0271703	1	-0.336066	1	-0.0606958	1	0.43604	1	0.143843	1	0.115823	1	0.366153	1
PsCam036807	GO:0045449	Glyma09g37170.1|PACid:16277493:PF02701,AT5G39660.1,CDF2,CDF2,(CYCLING,DOF,FACTOR,2);,DNA,binding,/,protein,binding,/,transcription,factor	CDF3-AT3G47500.1	CDF3; cycling DOF factor 3	0.326482	1	-0.051103	1	-0.198392	1	0.144927	1	1.49982	0	1.19465	0	-0.543516	0.158797	0.103966	1	Medtr4g082060	MT0003_01353	-0.657155	1	-0.208104	1	-0.018077	1	0.0899727	1	-0.749744	0.816563	-0.0366705	1	-0.662087	1	-0.27319	1
PsCam055888	GO:0003700	TFIIB-AT2G41630.1:symbols:TFIIB	AT4G35540.1	zinc ion binding;transcription regulators	0.326308	1	-0.0010789	1	-0.573513	0.253803	0.0847508	1	0.728333	0.000144203	0.878438	1.3476e-08	-0.0503709	1	-0.157184	1	Medtr2g031410	MT0018_00300	-0.189994	1	-0.288239	1	0.336671	1	0.120719	1	0.39396	1	0.0364065	1	-0.0662751	1	0.22335	1
PsCam026911	GO:0003700	C.cajan_27183:B9T6K0_RICCOWRKYtranscriptionfactor,putativeOS=RicinuscommunisGN=RCOM_1120400PE=4SV=1	WRKY3-AT2G03340.1	WRKY3; WRKY DNA-binding protein 3	0.324977	1	0.377185	1	0.858533	8.25509e-07	0.247173	1	0.700997	0.000510258	0.589215	0.0287799	0.668143	0.000628524	0.542438	0.217901	Medtr5g097490	MT0010_10931	-0.07116	1	0.214813	1	0.109703	1	-0.0308366	1	-0.0562647	1	0.224249	1	0.122653	1	-0.0962077	1
PsCam009723	GO:0045449	Glyma14g39130.1|PACid:16296900:PF00249,PTHR12802,KOG0724,AT5G17300.1,myb,family,transcription,factor	RVE1-AT5G17300.1	RVE1; Homeodomain-like superfamily protein	0.324959	1	0.0921963	1	0.387611	1	0.289369	1	0.643662	0.00623051	0.626485	0.00597319	0.095217	1	0.00112133	1	Medtr3g064500	MT0006_11127	0.377871	1	0.467736	1	0.548339	1	0.320612	1	1.0146	0.000182461	0.721888	1	-0.226229	1	0.192335	1
PsCam048178	GO:0003700	AT2G42330.2:GC-richsequenceDNA-bindingfactor-likeproteinwithTuftelininteractingdomain	AT1G17070.1	GC-rich sequence DNA-binding factor-like protein with Tuftelin interacting domain	0.324226	1	0.303571	1	0.0202632	1	-0.277594	1	1.02917	8.23987e-12	0.909963	1.97761e-09	0.111642	1	-0.0999505	1	Medtr8g010350	MT0015_00242	-0.00461779	1	0.170241	1	0.184892	1	0.0362335	1	0.151203	1	0.286116	1	0.0748645	1	0.00677239	1
PsCam027554	GO:0003700	Glyma18g45970.1|PACid:16310577:PF00046,PF01852,PTHR19418,KOG0484,K09338,AT4G00730.1,ANL2,ANL2,(ANTHOCYANINLESS,2);,transcription,factor/,transcription,regulator	ANL2-AT4G00730.1	ANL2,AHDP; Homeobox-leucine zipper family protein / lipid-binding START domain-containing protein	0.322032	1	-0.00938471	1	-1.05945	6.39845e-12	0.099116	1	0.736058	0.000100063	0.489713	1	-0.792581	8.63914e-07	-0.0334848	1	Medtr8g432540	MT0066_00109	-0.173953	1	-0.146956	1	-0.819102	0.260776	-0.36154	1	-0.357823	1	-0.193345	1	-0.658482	1	-0.369961	1
PsCam001277	GO:0003700	Medtr3g086790.1:Homeobox-leucinezipperproteinATHB-16(AHRDV1*-*-Q940J1)	ATHB16-AT4G40060.1	ATHB16,ATHB-16,HB16; homeobox protein 16	0.321288	1	0.467859	1	-1.06239	6.39845e-12	-0.986294	0	0.799923	4.24083e-06	0.737876	3.17568e-05	-0.467222	1	-0.459375	1	Medtr3g086790	MT0006_10164	0.240305	1	0.562258	1	-1.23528	1.71751e-07	-1.255	2.02798e-10	-0.44786	1	0.17377	1	-0.135261	1	-0.973315	0.10538
PsCam046068	GO:0045449	Glyma12g01730.2|PACid:16286010:PF08880,PF08879,	AtGRF5-AT3G13960.1	AtGRF5,GRF5; growth-regulating factor 5	0.321164	1	0.278269	1	-0.320698	1	-0.12745	1	0.657198	0.003514	0.362004	1	-0.359892	1	-0.105853	1	Medtr0001s0490	MT0083_00014	0.077231	1	0.159748	1	-0.07042	1	-0.119468	1	-0.0318039	1	0.0472779	1	-0.220671	1	0.0539006	1
PsCam004536	GO:0045449	Glyma15g15350.1|PACid:16298863:PF03859,PF01833,PF00023,PF00612,PTHR23335,KOG0520,AT4G16150.1,calmodulin,binding,/,transcription,regulator	AT4G16150.1	calmodulin binding;transcription regulators	0.321095	1	-0.314468	1	-0.387325	1	0.0241052	1	1.32559	0	1.13189	0	0.203943	1	0.103336	1	Medtr2g034650	MT0018_10415	-0.414405	1	-0.143955	1	-0.357121	1	-0.331947	1	-0.151747	1	0.488967	1	-0.175122	1	-0.427231	1
PsCam006879	GO:0045449	LjChr2t2712:Aux/IAA-ARF-dimerisation	IAA8-AT2G22670.4	IAA8; indoleacetic acid-induced protein 8	0.321015	1	0.230134	1	-1.0364	2.55938e-11	-0.442212	1	0.607723	0.0270015	0.748022	1.89334e-05	-0.335357	1	-0.363719	1	Medtr5g030710	MT0012_00799	-0.392443	1	-0.595865	1	-0.723551	1	-0.172322	1	0.414952	1	0.0028375	1	-0.545713	1	0.175307	1
PsCam048092	GO:0045449	Glyma17g10920.2|PACid:16305153:PF02701,	CDF2-AT5G39660.2	CDF2; cycling DOF factor 2	0.319097	1	-0.0929995	1	-0.721275	0.000655615	0.0770501	1	0.883219	4.71279e-08	1.04559	0	-0.507341	0.648631	-0.334658	1	Medtr6g012450	MT0025_00317	-0.451067	1	-0.30616	1	0.776701	0.819155	0.928485	0.000388203	-0.205198	1	-0.0526891	1	-0.108825	1	0.712364	1
PsCam038737	GO:0045449	Glyma09g27610.1|PACid:16276424:PF00010,AT4G25410.1,DNA,binding,/,transcription,factor	AT5G51790.1	basic helix-loop-helix (bHLH) DNA-binding superfamily protein	0.31826	1	0.317505	1	0.644656	0.016877	0.0172854	1	0.175741	1	-0.0370897	1	0.77586	2.22879e-06	0.507422	0.819677	Medtr0007s0330	MT0070_10165	-0.0865052	1	-0.302815	1	0.0306074	1	-0.160882	1	-0.0165267	1	-0.2533	1	-0.028334	1	-0.0407772	1
PsCam039001	GO:0045449	ATNAC2-AT5G39610.1:symbols:ATNAC2,ORE1,ANAC092,ATNAC6,NAC2,NAC6;NACdomaincontainingprotein6	ANAC100-AT5G61430.1	ANAC100,ATNAC5,NAC100; NAC domain containing protein 100	0.317522	1	0.211942	1	0.593305	0.12296	0.501108	0.554044	-0.0434587	1	-0.177496	1	0.525118	0.328462	0.840419	1.01547e-07	Medtr3g435150	MT0030_00078	0.83989	0.461761	2.56271	0	3.33643	0	1.02167	9.51648e-06	0.190891	1	1.34836	2.86002e-10	2.29212	0	0.855006	1
PsCam020800	GO:0045449	Glyma01g43820.1|PACid:16246220:AT4G39160.1,DNA,binding,/,transcription,factor	AT4G39160.1	Homeodomain-like superfamily protein	0.315838	1	0.326912	1	-0.26007	1	-0.11525	1	0.597554	0.04031	0.610261	0.011975	-0.175631	1	0.0462854	1	Medtr8g091830	MT0009_10350	0.145545	1	0.188245	1	0.126777	1	-0.0626541	1	-0.182915	1	0.0887825	1	0.150719	1	0.165741	1
PsCam036568	GO:0045449	Glyma08g40020.1|PACid:16273316:PF00249,PTHR10865,AT5G08520.1,myb,family,transcription,factor	AT5G08520.1	Duplicated homeodomain-like superfamily protein	0.315674	1	0.462889	1	-0.883921	2.1264e-07	-0.475834	1	0.499663	1	0.349221	1	-0.698525	0.000138816	-0.326308	1
PsCam043294	GO:0045449	Glyma13g39760.1|PACid:16293204:PF00249,PTHR10641,KOG0048,K09422,AT5G57620.1,MYB36,MYB36,(myb,domain,protein,36);,DNA,binding,/,transcription,factor	ATMYB4-AT4G38620.1	ATMYB4,MYB4; myb domain protein 4	0.313863	1	0.59318	0.0674483	0.981626	8.06204e-10	-0.105101	1	0.700952	0.000511297	0.841911	1.14816e-07	0.575387	0.0426929	0.575025	0.0590468
PsCam001577	GO:0045449	Medtr5g032600.1:Zincfinger-homeodomainprotein1(Fragment)(AHRDV1*---B0LK17_YUCFI)	ATHB22-AT4G24660.1	ATHB22,MEE68,HB22,ZHD2; homeobox protein 22	0.305235	1	-0.170494	1	-1.16744	0	-0.223275	1	0.462888	1	0.177231	1	-0.66034	0.000916891	-0.403656	1	Medtr5g032600	MT0012_00709	-0.261606	1	0.769341	0.50571	0.370071	1	-0.741135	0.242599	1.31972	5.89957e-10	1.57612	0	-0.0218141	1	-0.456312	1
PsCam025663	GO:0045449	C.cajan_05140:B9HFG2_POPTRPredictedprotein(Fragment)OS=PopulustrichocarpaGN=POPTRDRAFT_869166PE=4SV=1	AT4G16150.1	calmodulin binding;transcription regulators	0.302657	1	-0.175286	1	-0.449406	1	0.305084	1	0.55972	0.169433	0.596077	0.0216915	0.0653649	1	0.0375979	1
PsCam045886	GO:0045449	Glyma19g32570.1|PACid:16313517:PF00010,PTHR10014,AT2G42300.1,basic,helix-loop-helix,(bHLH),family,protein	AT3G57800.2	basic helix-loop-helix (bHLH) DNA-binding superfamily protein	0.299135	1	-0.257101	1	-0.659306	0.00931205	-0.0410442	1	0.171154	1	-0.476666	1	-0.893207	1.91372e-09	-0.252106	1	Medtr7g092510	MT0011_00122	-1.38689	5.27274e-09	-1.44421	0	-1.42815	3.68723e-11	-1.47727	0	-0.443902	1	-0.71156	1	-1.59987	0	-1.28698	1.24251e-05
PsCam043240	GO:0003700	Glyma12g04440.1|PACid:16286376:PF00170,PF07716,AT1G75390.1,AtbZIP44,AtbZIP44,(Arabidopsis,thaliana,basic,leucine-zipper,44);,DNA,binding,/,protein,heterodimerization/,transcription,factor	ATB2-AT4G34590.1	ATB2,GBF6,AtbZIP11,BZIP11; G-box binding factor 6	0.294831	1	-0.140396	1	1.19863	0	1.02226	0	0.527422	0.539091	0.0533784	1	1.47976	0	1.24179	0	Medtr4g070860	MT0003_00858	1.42715	9.77115e-10	1.79704	0	1.21074	4.62692e-07	0.422639	1	2.27266	0	2.46781	0	1.67554	0	0.772954	1
PsCam026263	GO:0045449	Medtr1g070830.1:Auxin-inducedprotein(AHRDV1*-*-Q56WS6_ARATH)	ATAUX2-11-AT5G43700.1	ATAUX2-11,IAA4; AUX/IAA transcriptional regulator family protein	0.289472	1	0.239273	1	0.0509109	1	-0.379723	1	-0.880601	5.46427e-08	-1.01693	0	0.140968	1	0.138656	1
PsCam001003	GO:0045449	Medtr5g027030.1:UnknownProtein(AHRDV1)	AtGRF5-AT3G13960.1	AtGRF5,GRF5; growth-regulating factor 5	0.288965	1	0.259229	1	0.179587	1	-0.0694658	1	0.612939	0.0219313	0.62568	0.00618529	0.0491977	1	0.197726	1	Medtr5g027030	MT0005_01107	0.17732	1	-0.0319774	1	0.0604613	1	-0.0815092	1	0.0480634	1	0.643982	1	0.106088	1	-0.117758	1
PsCam013009	GO:0045449	Glyma16g03950.1|PACid:16301390:PF08880,PF00176,PF00271,PF00439,PTHR10799,KOG0386,AT2G46020.1,BRM,transcription,regulatory,protein,SNF2,,putative	CHR2-AT2G46020.2	CHR2,ATBRM,BRM,CHA2; transcription regulatory protein SNF2, putative	0.288685	1	0.110465	1	-0.163556	1	-0.0201717	1	0.764152	2.56901e-05	0.603684	0.0157984	-0.176754	1	-0.113685	1	Medtr8g030550	MT0046_00053	0.0623386	1	0.0568239	1	-0.12152	1	-0.100996	1	-0.0441608	1	0.145299	1	0.18649	1	-0.238595	1
PsCam020879	GO:0045449	C.cajan_44432:C6THK3_SOYBNPutativeuncharacterizedproteinOS=GlycinemaxPE=2SV=1	bHLH115-AT1G51070.1	bHLH115; basic helix-loop-helix (bHLH) DNA-binding superfamily protein	0.287203	1	0.445099	1	0.959934	2.91769e-09	0.577678	0.022288	-0.16184	1	-0.0237798	1	0.814326	2.44695e-07	0.840614	1.00391e-07	Medtr2g089000	MT0019_10414	-0.0902141	1	0.195488	1	-0.12621	1	-0.0767365	1	-0.0732059	1	0.0840433	1	0.0615383	1	0.195099	1
PsCam051936	GO:0045449	LjChr1t7379:DNA-directedRNApolymerase,subunitM,archaeal;IPR006288:DNA-directedRNApolymerase,subunitM,archaeal;	AT4G07950.1	DNA-directed RNA polymerase, subunit M, archaeal	0.286606	1	0.593286	0.0671706	0.31987	1	-0.375199	1	0.841194	4.81282e-07	0.973094	3.53934e-11	0.161003	1	0.0138619	1
PsCam045911	GO:0003700	Glyma11g02140.1|PACid:16282394:PF00847,AT4G11140.1,CRF1,CRF1,(CYTOKININ,RESPONSE,FACTOR,1);,DNA,binding,/,transcription,factor	CRF2-AT4G23750.2	CRF2,TMO3; cytokinin response factor 2	0.285066	1	0.37571	1	-0.590141	0.138275	-0.392888	1	0.646729	0.00547756	0.465459	1	-0.460643	1	-0.342419	1	Medtr5g009620	MT0005_10243	-0.0793106	1	-0.0745083	1	-0.109879	1	-0.11494	1	-0.106448	1	0.0936224	1	-0.0214883	1	-0.207915	1
PsCam025621	GO:0003700	Glyma16g32330.1|PACid:16303614:PF00847,AT5G51990.1,CBF4,CBF4,(C-,REPEAT-BINDING,FACTOR,4);,DNA,binding,/,transcription,activator/,transcription,factor	CBF4-AT5G51990.1	CBF4,DREB1D; C-repeat-binding factor 4	0.283465	1	0.816061	2.52575e-06	-0.0408214	1	-0.797308	2.09974e-07	0.132716	1	-0.134741	1	0.115115	1	0.0684943	1
PsCam056641	GO:0045449	Glyma18g40180.1|PACid:16310033:PF02362,PF06507,PF02309,AT4G23980.1,ARF9,ARF9,(AUXIN,RESPONSE,FACTOR,9);,transcription,factor	ARF11-AT2G46530.1	ARF11; auxin response factor 11	0.282513	1	-0.339803	1	-1.08758	0	-0.13874	1	1.55865	0	1.4994	0	-0.571772	0.0497243	-0.559451	0.111177	Medtr7g062540	MT0066_00043	-0.0338579	1	0.121916	1	0.084971	1	7.86676e-05	1	-0.0856131	1	-0.0439745	1	0.0500322	1	0.00509809	1
PsCam051462	GO:0045449	Glyma04g09910.2|PACid:16255472:PF04770,	ATHB22-AT4G24660.1	ATHB22,MEE68,HB22,ZHD2; homeobox protein 22	0.280468	1	0.297502	1	-0.731274	0.00041841	-0.397535	1	1.12993	0	0.962674	7.07868e-11	-0.775384	2.28917e-06	-0.454754	1	Medtr3g100650	MT0007_10612	0.0767549	1	-0.189611	1	0.0770472	1	0.182212	1	0.0308957	1	-0.108892	1	-0.0518146	1	0.0013273	1
PsCam026861	GO:0003700	Glyma11g04060.1|PACid:16282613:PF00320,PTHR23224:SF215,AT4G17570.1,zinc,finger,(GATA,type),family,protein	GATA26-AT4G17570.3	GATA26; GATA transcription factor 26	0.2803	1	0.0759559	1	-0.745458	0.000219042	0.155729	1	1.00166	3.70794e-11	1.03504	0	-0.480567	1	-0.0448198	1	Medtr4g099410	MT0001_01551	0.116285	1	0.0813727	1	-0.193869	1	0.249103	1	0.172363	1	0.337909	1	0.217785	1	-0.164319	1
PsCam045246	GO:0045449	Medtr1g084980.3:UnknownProtein(AHRDV1)chr01_pseudomolecule_IMGAG_V3.522391219-22395707EEGN_Mt10012520100825	PIF3-AT1G09530.2	PIF3,POC1,PAP3; phytochrome interacting factor 3	0.279259	1	0.34611	1	-0.831163	3.41449e-06	-0.418219	1	0.498479	1	0.377337	1	-0.262112	1	-0.271362	1	Medtr1g084980	MT0004_00285	-0.703674	1	-0.931066	0.00378471	-1.78129	0	-0.954825	0.000140826	-0.479167	1	-0.360629	1	-1.89396	0	-1.09058	0.00472697
PsCam006638	GO:0045449	Glyma14g10090.1|PACid:16295023:PF08880,PF08879,AT2G22840.1,AtGRF1,AtGRF1,(GROWTH-REGULATING,FACTOR,1);,transcription,activator	AtGRF2-AT4G37740.1	AtGRF2,GRF2; growth-regulating factor 2	0.278446	1	0.258511	1	-0.357887	1	-0.394181	1	0.532442	0.452192	0.406309	1	-0.627141	0.00436274	-0.206983	1	Medtr1g017490	MT0002_00450	0.204655	1	-0.349866	1	-1.23237	1.93321e-07	-0.797132	0.0408191	-0.0130368	1	0.127864	1	-0.647613	1	-1.01569	0.0356505
PsCam037157	GO:0045449	Medtr2g026310.1:Histoneacetyltransferasecomplexcomponent(AHRDV1***-B9IH29_POPTR)	ADA2A-AT3G07740.1	ADA2A,ATADA2A,HAC10,HXA02,HXA2; homolog of yeast ADA2 2A	0.277459	1	0.221917	1	-0.201768	1	0.0995998	1	0.563972	0.144806	0.621266	0.00748478	0.0572765	1	-0.0785696	1	Medtr2g026310	MT0018_00076	0.225527	1	0.423979	1	-0.026239	1	-0.244834	1	0.306861	1	0.49037	1	-0.0483885	1	-0.0231708	1
PsCam027654	GO:0045449	C.cajan_03784:B4YB07_SOYBNPhytochromeAOS=GlycinemaxGN=phyAPE=2SV=1	PHYB-AT2G18790.1	PHYB,HY3,OOP1; phytochrome B	0.275961	1	0.156708	1	-0.530602	1	0.113671	1	0.501607	1	0.674136	0.000701746	-0.204051	1	-0.197217	1
PsCam053536	GO:0003700	Medtr7g109600.2:WRKY8(Fragment)(AHRDV1***-A7LHF7_SOYBN)	WRKY69-AT3G58710.2	WRKY69,ATWRKY69; WRKY DNA-binding protein 69	0.275623	1	0.729653	0.000188575	0.168075	1	-0.552048	0.0684796	0.70879	0.000357562	0.393909	1	0.139162	1	-0.184001	1
PsCam031060	GO:0045449	C.cajan_31765:A7R0D8_VITVIChromosomechr6scaffold_305,wholegenomeshotgunsequenceOS=VitisviniferaGN=GSVIVT00011404001PE=4SV=1	HIRA-AT3G44530.2	HIRA; homolog of histone chaperone HIRA	0.267815	1	0.0406936	1	-0.198999	1	0.0421433	1	0.692327	0.000754602	0.650379	0.00207902	-0.0754661	1	-0.2781	1	Medtr4g053675	MT0003_00138	0.0449765	1	0.343868	1	-0.0757623	1	-0.263004	1	0.35995	1	0.648396	1	-0.197654	1	-0.131859	1
PsCam038031	GO:0003700	Medtr5g075570.1:Ethylene-responsivetranscriptionfactor1A(AHRDV1*-*-A9P6A4_MEDTR)	CRF4-AT4G27950.1	CRF4; cytokinin response factor 4	0.267417	1	0.468128	1	0.655031	0.011091	-0.362837	1	0.29008	1	0.148098	1	0.370128	1	0.231282	1	Medtr5g075570	MT0063_10024	-0.494245	1	-0.20564	1	-0.246783	1	-0.311594	1	1.17505	3.53052e-07	1.03186	0.000136633	-0.409671	1	0.266768	1
PsCam036375	GO:0003700	Glyma15g03650.1|PACid:16297518:PF04873,AT1G73730.1,EIL3,EIL3,(ETHYLENE-INSENSITIVE3-LIKE3);,DNA,binding,/,transcription,factor	EIL3-AT1G73730.1	EIL3,SLIM1,ATSLIM,AtEIL3; ETHYLENE-INSENSITIVE3-like 3	0.264887	1	0.0807988	1	-0.128888	1	0.0978214	1	0.775654	1.4519e-05	0.794233	1.64925e-06	0.0872139	1	-0.061438	1	Medtr2g098470	MT0016_00338	0.0240517	1	0.0879639	1	-0.140864	1	-0.11702	1	0.0362773	1	0.0222416	1	-0.0791876	1	-0.139409	1
PsCam000456	GO:0003700	LjChr1t5937:Basic-leucinezipper(bZIP)transcriptionfactor	AHBP-1B-AT5G06950.4	AHBP-1B,TGA2; bZIP transcription factor family protein	0.259046	1	0.0964411	1	0.239069	1	0.335368	1	1.82869	0	1.62826	0	0.214062	1	0.570302	0.0716604	Medtr7g089800	MT0011_00260	0.201763	1	0.968252	0.00108595	0.220283	1	-0.435684	1	-0.103818	1	0.889995	0.0161313	0.232878	1	-0.560058	1
PsCam035874	GO:0003700	Glyma01g38650.2|PACid:16245630:PF07526,PF00046,PTHR11850,KOG0773,	BLH2-AT4G36870.2	BLH2,SAW1; BEL1-like homeodomain 2	0.254562	1	0.100462	1	-0.871905	4.05975e-07	-0.44586	1	0.788074	7.76914e-06	0.746944	2.00095e-05	-0.489084	1	-0.265851	1	Medtr5g018860	MT0005_10672	-0.347935	1	-0.0426733	1	-0.230274	1	-0.37697	1	-0.177837	1	0.472431	1	-0.185895	1	-0.401601	1
PsCam044198	GO:0003700	Glyma03g28320.2|PACid:16252604:PF07716,PF00170,PTHR22952:SF8,	TGA6-AT3G12250.2	TGA6,BZIP45; TGACG motif-binding factor 6	0.25324	1	0.123774	1	0.139819	1	0.356582	1	1.1561	0	1.28561	0	0.158093	1	0.28626	1	Medtr8g040120	MT0037_00211	0.147232	1	0.357886	1	-0.0350148	1	-0.411825	1	0.175178	1	0.596012	1	0.474033	1	-0.295062	1
PsCam035263	GO:0045449	LjChr1t1580:SANT,DNA-binding;Homeodomain-like;Heavy-metal-associated,conservedsite;IPR001005:SANT,DNA-binding;IPR009057:Homeodomain-like;IPR017969:Heavy-metal-associated,conservedsite;	AT3G52250.1	Duplicated homeodomain-like superfamily protein	0.248063	1	0.346347	1	0.0645464	1	-0.205939	1	0.647971	0.00519851	0.703345	0.000175557	0.081166	1	-0.255104	1	Medtr1g095570	MT0027_10190	0.121071	1	0.362449	1	0.10205	1	-0.00675021	1	0.158694	1	0.475965	1	0.111013	1	0.0363414	1
PsCam045319	GO:0045449	Glyma06g44330.1|PACid:16265141:PF00249,AT2G20570.1,GPRI1,GPRI1,(GBF\'S,PRO-RICH,REGION-INTERACTING,FACTOR,1);,transcription,factor/,transcription,regulator	GPRI1-AT2G20570.1	GPRI1,GLK1,ATGLK1; GBF's pro-rich region-interacting factor 1	0.245177	1	-0.104597	1	-1.41497	0	-0.689813	9.38721e-05	1.08254	0	0.672727	0.000749201	-0.882905	3.69696e-09	-0.646348	0.00264957	Medtr2g090675	MT0019_10519	-0.405497	1	-0.920232	0.00539805	-1.19949	7.24485e-07	-0.0731685	1	-0.220364	1	-0.371693	1	-0.591064	1	0.0340176	1
PsCam001668	GO:0003700	LjChr3t2572:Transcriptionfactor,MADS-box;Transcriptionfactor,K-box;IPR002100:Transcriptionfactor,MADS-box;IPR002487:Transcriptionfactor,K-box;	AGL20-AT2G45660.1	AGL20,SOC1,ATSOC1; AGAMOUS-like 20	0.24459	1	0.565453	0.193884	-0.262344	1	-1.00183	0	-0.136617	1	-0.206207	1	-0.191415	1	-0.166819	1	Medtr8g033220
PsCam050039	GO:0003700	Glyma05g26640.1|PACid:16259736:PF05764,PF08265,PTHR13275,KOG2897,AT2G36740.1,SWC2,SWC2;,DNA,binding,/,transcription,factor	SWC2-AT2G36740.1	SWC2,ATSWC2; sequence-specific DNA binding transcription factors;DNA binding;DNA binding	0.241464	1	0.162565	1	0.368188	1	0.084547	1	0.715535	0.000262048	0.444153	1	0.293419	1	0.219319	1
PsCam033930	GO:0045449	Glyma18g39740.1|PACid:16309986:PF00249,PTHR10641,KOG0048,K09422,AT3G09370.1,MYB3R-3,MYB3R-3,(myb,domain,protein,3R-3);,DNA,binding,/,transcription,factor	MYB3R-5-AT5G02320.2	MYB3R-5; myb domain protein 3r-5	0.236435	1	0.159752	1	0.33126	1	-0.0655091	1	0.857326	1.99813e-07	0.785875	2.59105e-06	0.273259	1	-0.0843054	1
PsCam038402	GO:0003700	C.cajan_22559:B3IX26_LOTJATranscriptionfactorAP2-EREBPOS=LotusjaponicusGN=LjERF1PE=2SV=1	ERF1-AT3G23240.1	ERF1,ATERF1; ethylene response factor 1	0.226009	1	0.315277	1	0.167109	1	0.000659783	1	0.848556	3.22875e-07	0.699843	0.000207884	0.533895	0.232891	0.763549	7.71759e-06	Medtr1g074370	MT0004_01061	1.32079	7.56435e-08	1.67681	0	-0.634354	1	-1.3649	0	1.54465	0	2.36906	0	0.832675	0.701269	-1.37686	6.00004e-07
PsCam046617	GO:0045449	Glyma09g27630.3|PACid:16276430:PF00010,PTHR13935:SF14,	BHLH038-AT3G56970.1	BHLH038,ORG2; basic helix-loop-helix (bHLH) DNA-binding superfamily protein	0.223246	1	-0.649243	0.00691481	-0.602356	0.0876132	0.0426721	1	0.698232	0.000578352	-0.0526347	1	-0.672955	0.000496905	-0.00283837	1
PsCam016956	GO:0003700	Glyma08g34280.1|PACid:16272910:PF07777,PF00170,PF07716,AT2G35530.1,bZIP,transcription,factor,family,protein	bZIP16-AT2G35530.1	bZIP16,AtbZIP16; basic region/leucine zipper transcription factor 16	0.223238	1	0.308683	1	0.530408	1	-0.0498861	1	0.433644	1	0.620518	0.00772956	0.287364	1	-0.0949649	1	Medtr8g070820	MT0020_00030	0.222981	1	0.534266	1	0.215088	1	-0.0620472	1	0.0131966	1	0.52793	1	0.26435	1	0.019971	1
PsCam013177	GO:0045449	Glyma14g36390.1|PACid:16296600:PF02309,AT5G65670.1,IAA9,IAA9,(INDOLE-3-ACETIC,ACID,INDUCIBLE,9);,transcription,factor	ATAUX2-11-AT5G43700.1	ATAUX2-11,IAA4; AUX/IAA transcriptional regulator family protein	0.222438	1	0.321446	1	-0.039972	1	-0.415865	1	-0.753692	4.2864e-05	-0.689234	0.000345257	0.0426077	1	-0.0263457	1	Medtr1g070830	MT0004_00928	0.491366	1	0.435702	1	-0.869717	0.0617987	-0.908104	0.000835179	0.0696388	1	0.0980147	1	-0.517248	1	-0.672565	1
PsCam002656	GO:0045449	Glyma17g03510.1|PACid:16304282:PF03859,PF01833,PF00023,PF00612,PTHR23335,KOG0520,AT4G16150.1,calmodulin,binding,/,transcription,regulator	AT4G16150.1	calmodulin binding;transcription regulators	0.208566	1	0.0688119	1	-0.340963	1	0.19645	1	1.08519	0	1.10664	0	0.138537	1	0.201921	1	Medtr4g121840	MT0001_10637	-0.148596	1	0.187359	1	0.0768974	1	-0.148778	1	0.230107	1	0.444057	1	0.0440999	1	-0.118669	1
PsCam039836	GO:0003700	AtbZIP48-AT2G04038.1:symbols:AtbZIP48,bZIP48;basicleucine-zipper48	ATBZIP42-AT3G30530.1	ATBZIP42,bZIP42; basic leucine-zipper 42	0.20714	1	0.0978993	1	1.24101	0	0.059161	1	0.0103907	1	-0.0236981	1	0.750289	9.14627e-06	0.513579	0.653154
PsCam051077	GO:0003700	C.cajan_39019:Q0GPH4_SOYBNBZIPtranscriptionfactorbZIP68OS=GlycinemaxGN=bZIP68PE=2SV=1	ATBZIP60-AT1G42990.1	ATBZIP60,BZIP60; basic region/leucine zipper motif 60	0.206553	1	0.161597	1	0.709171	0.00112045	-0.111092	1	1.12234	0	0.601246	0.0174946	0.376851	1	0.393876	1	Medtr1g050502	MT0035_10328	-0.167356	1	-1.16541	6.6865e-07	0.0151379	1	-0.471602	1	0.105903	1	-0.0624291	1	0.710742	1	-0.420768	1
PsCam042941	GO:0003700	Glyma14g13750.1|PACid:16295386:PF03790,PF03791,PF03789,PTHR11850,KOG0773,AT5G25220.1,KNAT3,KNAT3,(KNOTTED1-LIKE,HOMEOBOX,GENE,3);,transcription,activator/,transcription,factor	KNAT3-AT5G25220.2	KNAT3; KNOTTED1-like homeobox gene 3	0.206463	1	0.167487	1	0.392074	1	-0.0701338	1	0.907581	1.16594e-08	0.781573	3.26371e-06	0.206194	1	-0.0184636	1	Medtr1g012960	MT0002_10241	0.419008	1	0.784147	0.334905	-0.499007	1	-0.555627	1	-0.392406	1	0.483534	1	-0.38933	1	-0.780411	1
PsCam000522	GO:0045449	Medtr7g038290.1:MYBtranscriptionfactorMYB146(Fragment)(AHRDV1***-Q0PJB8_SOYBN);containsInterprodomain(s)IPR006447Myb-likeDNA-bindingregion,SHAQKYFclasschr07_pseudomolecule_IMGAG_V3.511064493-11071040EEGN_Mt10012520100825	AT4G01280.2	Homeodomain-like superfamily protein	0.202803	1	0.331899	1	0.379534	1	-0.304961	1	0.684794	0.00105618	0.504779	0.728377	0.142616	1	-0.0142081	1	Medtr8g028655	MT0046_10071	0.278576	1	0.216673	1	-0.0639653	1	-0.145724	1	0.564747	1	0.579216	1	0.261573	1	0.0501973	1
PsCam003354	GO:0045449	AT1G61700.1:RNApolymerasesN/8kDasubunit	AT1G61700.1	RNA polymerases N / 8 kDa subunit	0.199737	1	0.687589	0.00130386	0.481417	1	-0.32961	1	0.859111	1.81116e-07	0.720842	7.4538e-05	0.231906	1	-0.118423	1	Medtr5g034050	MT0012_00638	-0.00393522	1	0.263862	1	-0.0642923	1	-0.25738	1	0.603639	1	0.942586	0.00297296	-0.14153	1	-0.0991571	1
PsCam050803	GO:0045449	Glyma01g04530.1|PACid:16243399:PF00098,PF00249,AT1G70000.1,DNA-binding,family,protein	AT1G70000.2	myb-like transcription factor family protein	0.199419	1	0.405155	1	1.06435	6.39845e-12	0.425362	1	0.471392	1	0.371861	1	0.595975	0.0176124	0.588617	0.0335459	Medtr5g037080	MT0012_10481	0.759538	1	0.823068	0.109505	1.12401	1.31913e-05	0.541985	1	1.52948	0	1.68957	0	1.26449	1.12138e-06	0.128108	1
PsCam053738	GO:0045449	Glyma10g06190.1|PACid:16278754:PF00249,PTHR10641,KOG0048,K09422,AT5G57620.1,MYB36,MYB36,(myb,domain,protein,36);,DNA,binding,/,transcription,factor	RAX2-AT2G36890.1	RAX2,MYB38,ATMYB38,BIT1; Duplicated homeodomain-like superfamily protein	0.198355	1	0.353007	1	-0.0659345	1	-0.146862	1	0.640841	0.00701027	0.478777	1	0.00345493	1	0.262704	1	Medtr7g102110	MT0031_10212	-0.010807	1	-0.0568028	1	0.0639645	1	0.108634	1	-0.0518023	1	-0.210475	1	-0.201511	1	-0.0150151	1
PsCam020856	GO:0003700	Medtr1te023690.1:none	AT4G38900.3	Basic-leucine zipper (bZIP) transcription factor family protein	0.195896	1	0.0898498	1	0.180745	1	0.221263	1	0.631029	0.0105261	0.841386	1.18333e-07	0.395658	1	-0.00856319	1	Medtr1g023690	MT0002_00727	0.251175	1	0.354604	1	-0.103364	1	-0.067476	1	-0.0917967	1	0.213477	1	0.161249	1	-0.0392159	1
PsCam006562	GO:0003700	Medtr8g088650.1:TranscriptionfactorbZIP63(Fragment)(AHRDV1*-*-A4ZGT8_SOYBN);containsInterprodomain(s)IPR011616bZIPtranscriptionfactor,bZIP-1chr08_pseudomolecule_IMGAG_V3.525017214-25012722EEGN_Mt10012520100825	AT1G58110.2	Basic-leucine zipper (bZIP) transcription factor family protein	0.194652	1	0.0149176	1	0.119182	1	-0.0452393	1	1.06393	0	1.08587	0	-0.153191	1	0.0481978	1	Medtr8g088650	MT0009_10185	-0.0840707	1	-0.0667072	1	0.164609	1	-0.115073	1	-0.00172912	1	-0.00780454	1	0.00449362	1	-0.338159	1
PsCam050102	GO:0045449	NAC1-AT1G56010.1:symbols:NAC1,anac021;NACdomaincontainingprotein1	NAC1-AT1G56010.2	NAC1,ANAC022; NAC domain containing protein 1	0.193818	1	0.0558635	1	0.224253	1	-1.02325	0	2.29573	0	1.86789	0	0.267834	1	-0.33534	1	Medtr2g064470	MT0077_10039	1.43553	6.82137e-10	1.99462	0	-1.06176	0.00012612	-1.91399	0	1.9161	0	2.87017	0	0.506029	1	-1.82695	0
PsCam039866	GO:0003700	C.cajan_23223:C6T0G0_SOYBNPutativeuncharacterizedproteinOS=GlycinemaxPE=2SV=1	WRKY13-AT4G39410.1	WRKY13,ATWRKY13; WRKY DNA-binding protein 13	0.192465	1	-0.245639	1	0.383578	1	0.33146	1	-0.510997	0.948048	-0.606908	0.0137967	0.148654	1	0.370885	1	Medtr8g092140	MT0009_10368	-0.0183398	1	0.0649485	1	0.353825	1	0.0248895	1	-0.0505193	1	-0.111281	1	0.147276	1	0.0670712	1
PsCam004974	GO:0045449	Medtr2g027860.1:Two-componentresponseregulatorEHD1(AHRDV1*-*-Q7Y0W3);containsInterprodomain(s)IPR006447Myb-likeDNA-bindingregion,SHAQKYFclasschr02_pseudomolecule_IMGAG_V3.59102537-9110629EEGN_Mt10012520100825	AT2G01060.1	myb-like HTH transcriptional regulator family protein	0.187959	1	-0.0388221	1	1.0411	1.91953e-11	-0.067167	1	0.375505	1	-0.0125377	1	0.591883	0.0210502	0.0397136	1	Medtr2g027860	MT0018_00149	0.182463	1	0.134136	1	0.280747	1	-0.203747	1	0.214056	1	0.44068	1	0.288117	1	-0.0890924	1
PsCam039757	GO:0003700	Glyma03g27050.1|PACid:16252459:PF00847,AT2G44940.1,AP2,domain-containing,transcription,factor,TINY,,putative	AT2G44940.1	Integrase-type DNA-binding superfamily protein	0.185526	1	0.302289	1	0.110714	1	-0.377648	1	1.12743	0	0.892492	5.77354e-09	0.0228501	1	-0.0510201	1	Medtr8g006410	MT0015_10040	2.71119	0	1.05165	5.58194e-05	0.124936	1	0.522834	1	1.44125	0	0.536397	1	1.67382	0	0.705939	1
PsCam000690	GO:0045449	Medtr4g131160.1:TranscriptionfactorbHLH66(AHRDV1*-*-Q9ZUG9)	LRL1-AT2G24260.1	LRL1; LJRHL1-like 1	0.184869	1	0.314992	1	0.748475	0.000190585	-0.105314	1	-0.278756	1	-0.346712	1	0.755533	6.87238e-06	0.418511	1	Medtr4g131160	MT0001_00191	-0.428814	1	-0.776455	0.415239	-0.0485494	1	0.484031	1	1.27174	5.34648e-09	1.01387	0.000259622	-0.445689	1	0.404616	1
PsCam049428	GO:0003700	Glyma13g40020.1|PACid:16293232:PF00320,PTHR22949:SF3,AT1G08010.1,zinc,finger,(GATA,type),family,protein	GATA10-AT1G08000.2	GATA10; GATA transcription factor 10	0.183828	1	0.39226	1	0.253969	1	-0.057542	1	-0.728288	0.000144507	-0.79797	1.34558e-06	0.198067	1	0.00449443	1	Medtr2g094600	MT0016_00495	0.286023	1	0.0688173	1	0.0239881	1	-0.0604795	1	0.309059	1	0.292232	1	0.162625	1	-0.0761793	1
PsCam042902	GO:0003700	C.cajan_25702:Q4FH87_SOYBNDehydrationresponsiveelement-bindingprotein3OS=GlycinemaxGN=DREB3PE=2SV=1	RAP2.4-AT1G78080.1	RAP2.4; related to AP2 4	0.179497	1	-0.12766	1	0.286262	1	0.284907	1	1.60536	0	1.5215	0	0.103118	1	0.317352	1	Medtr3g074130	MT0006_10716	0.390638	1	0.461516	1	0.255996	1	-0.0177897	1	0.362274	1	0.295949	1	0.155315	1	0.038276	1
PsCam043356	GO:0003700	C.cajan_35460:Q0GPF7_SOYBNPutativeuncharacterizedproteinOS=GlycinemaxGN=bZIP125PE=2SV=1	AtbZIP44-AT1G75390.1	AtbZIP44,bZIP44; basic leucine-zipper 44	0.172441	1	-0.552972	0.307155	-0.498035	1	0.784204	4.62252e-07	0.252822	1	-0.492641	1	-0.548259	0.131174	0.712614	0.000109296	Medtr3g117120	MT0089_00020	0.909354	0.0725577	0.586732	1	-0.417538	1	-0.705948	0.699099	1.49697	0	1.33526	5.38357e-10	0.337414	1	-0.450199	1
PsCam029281	GO:0003700	TGA3-AT1G22070.1:symbols:TGA3	TGA1-AT5G65210.5	TGA1; bZIP transcription factor family protein	0.171451	1	-0.412445	1	-0.813193	8.46744e-06	-0.171954	1	0.894653	2.45754e-08	0.487402	1	-0.380133	1	-0.0705182	1	Medtr3g087940	MT0006_10100	0.264378	1	0.411811	1	0.0512437	1	-0.398203	1	0.48261	1	0.794719	0.273935	-0.0445093	1	-0.299003	1
PsCam021295	GO:0045449	Medtr4g129560.1:UnknownProtein(AHRDV1)	AT4G30410.1	sequence-specific DNA binding transcription factors	0.171354	1	0.511068	1	-0.510105	1	-0.737981	6.76423e-06	-0.0494285	1	-0.156835	1	-0.502159	0.787768	-0.357115	1	Medtr4g129560	MT0001_00271	0.144078	1	-0.209425	1	-0.263785	1	-0.463045	1	-1.472	0	-1.06975	3.413e-05	0.210544	1	-0.250585	1
PsCam044085	GO:0045449	AT3G16230.2:PredictedeukaryoticLigT	AT3G16230.3	Predicted eukaryotic LigT	0.164283	1	-0.161579	1	-0.530685	1	-0.0709842	1	0.592996	0.0481428	0.783985	2.868e-06	-0.154209	1	-0.413042	1	Medtr2g101350	MT0016_10221	-0.0333462	1	0.237085	1	-0.0322165	1	-0.00910375	1	-0.359877	1	-0.18359	1	0.151689	1	0.0127886	1
PsCam042332	GO:0045449	Glyma11g00640.2|PACid:16282195:PF00176,PF00271,PTHR10799,KOG0386,	CHR2-AT2G46020.2	CHR2,ATBRM,BRM,CHA2; transcription regulatory protein SNF2, putative	0.160014	1	0.205334	1	0.0965593	1	-0.201995	1	1.03019	4.11993e-12	0.842319	1.12157e-07	0.0638084	1	-0.0313259	1	Medtr8g030550	MT0046_00053	0.0623386	1	0.0568239	1	-0.12152	1	-0.100996	1	-0.0441608	1	0.145299	1	0.18649	1	-0.238595	1
PsCam038024	GO:0045449	C.cajan_21183:A5AJG0_VITVIPutativeuncharacterizedproteinOS=VitisviniferaGN=VITISV_018540PE=4SV=1	AT5G02460.1	Dof-type zinc finger DNA-binding family protein	0.154776	1	0.655828	0.00522546	-0.0518317	1	-0.639494	0.00122321	0.714694	0.000272447	0.86658	2.72794e-08	-0.484643	1	-0.337553	1	Medtr4g063780	MT0003_00557	-0.597561	1	0.037685	1	0.56674	1	0.0961688	1	0.0567452	1	0.405487	1	0.138828	1	0.033895	1
PsCam043216	GO:0003700	C.cajan_23335:Q0GPG3_SOYBNBZIPtranscriptionfactorbZIP110OS=GlycinemaxGN=bZIP110PE=2SV=1	AtbZIP44-AT1G75390.1	AtbZIP44,bZIP44; basic leucine-zipper 44	0.143649	1	0.203841	1	1.51603	0	0.263372	1	-0.600067	0.0365303	-0.955725	1.10604e-10	0.983839	7.24894e-12	1.17161	0	Medtr8g086020	MT0009_00072	-0.236115	1	0.092226	1	-0.100377	1	-0.630084	1	-0.457159	1	-0.505595	1	-0.582586	1	-0.154869	1
PsCam044068	GO:0003700	SHB-AT1G78540.2:symbols:SHB	SHB-AT1G78540.1	SHB,ATSHB,STATLB; SH2 domain protein B	0.143388	1	0.0349303	1	-0.379773	1	0.172982	1	0.689117	0.000871216	0.769589	6.16749e-06	-0.218854	1	-0.119696	1	Medtr8g461480	MT0125_00016	0.244242	1	-0.0773678	1	-0.310612	1	0.00781587	1	0.262532	1	0.0773686	1	-0.170752	1	-0.0972186	1
PsCam007354	GO:0045449	Medtr4g115070.1:Auxin-responsiveproteinIAA20(AHRDV1*-*-Q5VRR0);containsInterprodomain(s)IPR006813Glycosyltransferase,family17chr04_pseudomolecule_IMGAG_V3.539669606-39660089EEGN_Mt10012520100825	IAA28-AT5G25890.1	IAA28,IAR2; indole-3-acetic acid inducible 28	0.142049	1	0.161529	1	-0.104772	1	-0.157882	1	0.71643	0.000251419	0.57754	0.0462358	0.271461	1	0.181728	1	Medtr4g115075	MT0001_00922	-0.223818	1	-0.299306	1	-1.44699	1.84361e-11	-1.0168	1.16494e-05	-0.436176	1	-0.485506	1	-0.815965	1	-0.797124	1
PsCam006983	GO:0045449	Glyma08g20150.1|PACid:16271817:PF00226,PF00249,PTHR11821,KOG0724,AT3G11450.1,DNAJ,heat,shock,N-terminal,domain-containing,protein,/,cell,division,protein-related	AT3G11450.1	DnaJ domain ;Myb-like DNA-binding domain	0.139203	1	-0.0528214	1	-0.124895	1	-0.190149	1	0.787025	8.19355e-06	0.736501	3.40456e-05	0.116816	1	-0.301766	1
PsCam000687	GO:0045449	LjChr2t3506:Noapicalmeristem(NAM)protein	anac071-AT4G17980.1	anac071,NAC071; NAC domain containing protein 71	0.137821	1	0.133362	1	0.393707	1	0.42599	1	-0.109177	1	0.0311038	1	0.579397	0.0360111	0.611362	0.0126703	Medtr5g014300	MT0005_00465	0.418014	1	0.257606	1	0.354929	1	0.0594119	1	0.368004	1	0.747551	0.997206	0.237953	1	-0.171793	1
PsCam049343	GO:0003700	Glyma20g03420.1|PACid:16315374:PF07842,PTHR12214,AT5G08550.1,ILP1,ILP1,(increased,level,of,polyploidy1-1D);,translation,repressor	ILP1-AT5G08550.1	ILP1; GC-rich sequence DNA-binding factor-like protein	0.134424	1	-0.0962619	1	-0.0634479	1	0.165586	1	0.627442	0.0121949	0.72328	6.60456e-05	0.111208	1	-0.257114	1	Medtr5g007520
PsCam011566	GO:0045449	C.cajan_29015:A7QVS8_VITVIChromosomechr7scaffold_192,wholegenomeshotgunsequenceOS=VitisviniferaGN=GSVIVT00007504001PE=4SV=1	EMB1444-AT1G06150.1	EMB1444; basic helix-loop-helix (bHLH) DNA-binding superfamily protein	0.134137	1	0.221172	1	-0.490738	1	0.00945828	1	0.215447	1	0.61945	0.00809274	-0.458756	1	-0.343632	1	Medtr7g096650	MT0043_00022	0.102248	1	-0.054892	1	-0.180694	1	0.0421173	1	0.221803	1	0.0776007	1	0.0479811	1	-0.115955	1
PsCam024872	GO:0003700	C.cajan_22935:B7FIE7_MEDTRPutativeuncharacterizedproteinOS=MedicagotruncatulaPE=2SV=1	AGL24-AT4G24540.1	AGL24; AGAMOUS-like 24	0.133566	1	0.180613	1	-0.636412	0.0234552	-0.23004	1	0.0493636	1	-0.0378006	1	-0.561796	0.0753881	-0.199466	1	Medtr4g093970	MT0001_01960	0.0576354	1	0.390398	1	0.0549327	1	-0.186751	1	-0.0670816	1	0.448628	1	0.233148	1	-0.24234	1
PsCam003292	GO:0003700	Glyma08g01430.1|PACid:16269567:PF03106,AT5G13080.1,WRKY75,WRKY75;,transcription,factor	WRKY75-AT5G13080.1	WRKY75,ATWRKY75; WRKY DNA-binding protein 75	0.13102	1	0.170283	1	1.88543	0	1.93505	0	-0.217563	1	-0.431353	1	1.45369	0	3.37878	0	Medtr8g096730	MT0009_00542	-0.385712	1	-0.250489	1	0.163364	1	0.0366448	1	-0.182295	1	0.077156	1	0.0156579	1	0.0708689	1
PsCam037798	GO:0003700	Glyma18g05880.1|PACid:16308044:PF00170,PF07716,AT1G06850.1,AtbZIP52,AtbZIP52,(Arabidopsis,thaliana,basic,leucine,zipper,52);,DNA,binding,/,transcription,factor	AT2G40620.1	Basic-leucine zipper (bZIP) transcription factor family protein	0.127771	1	-0.533469	0.618617	-1.24523	0	-0.249974	1	-0.361856	1	-0.754117	1.38326e-05	-1.25274	0	-0.50476	0.903522	Medtr3g467120	MT0013_00134	-2.84885	0	-3.27801	0	-0.0920133	1	0.375054	1	-2.01425	0	-3.14298	0	-1.73695	0	-0.00709265	1
PsCam035980	GO:0045449	Glyma01g09400.1|PACid:16243864:PF00010,PTHR12565:SF7,AT1G68920.1,basic,helix-loop-helix,(bHLH),family,protein	AT1G68920.3	basic helix-loop-helix (bHLH) DNA-binding superfamily protein	0.123352	1	0.0373058	1	-0.0260359	1	0.208386	1	0.984228	1.11238e-10	1.11494	0	0.156319	1	-0.0596241	1	Medtr5g048860	MT0081_10049	0.232524	1	0.398675	1	0.0203824	1	-0.226058	1	0.557925	1	0.854049	0.0486336	0.284212	1	-0.356001	1
PsCam001391	GO:0003700	Glyma18g50900.1|PACid:16311082:PF00319,PF01486,PTHR11945,KOG0014,K09264,AT5G15800.1,SEP1,SEP1,(SEPALLATA1);,DNA,binding,/,transcription,factor	SEP2-AT3G02310.1	SEP2,AGL4; K-box region and MADS-box transcription factor family protein	0.122687	1	-0.0480119	1	-0.376664	1	-0.274552	1	0.664694	0.00254676	0.323599	1	-0.337175	1	-0.4288	1	Medtr5g046830	MT0012_00068	-0.0903079	1	0.10696	1	0.165366	1	-0.217982	1	0.0626319	1	0.15304	1	0.0194462	1	-0.0102878	1
PsCam027544	GO:0045449	Glyma20g28990.1|PACid:16317215:PF05669,PTHR13186,KOG4086,AT5G19910.1,SOH1,family,protein	MED31-AT5G19910.1	MED31; SOH1 family protein	0.119746	1	0.587408	0.0843534	0.64234	0.0185194	-0.208203	1	0.428036	1	0.21931	1	0.0622885	1	0.23158	1	Medtr1g102540	MT0046_10230	0.0902071	1	-0.0697666	1	-0.0181068	1	-0.170427	1	0.394887	1	0.816906	0.145471	0.35164	1	-0.125758	1
PsCam027317	GO:0045449	C.cajan_18734:A7PMY9_VITVIChromosomechr14scaffold_21,wholegenomeshotgunsequenceOS=VitisviniferaGN=GSVIVT00020998001PE=4SV=1	ANAC100-AT5G61430.1	ANAC100,ATNAC5,NAC100; NAC domain containing protein 100	0.116338	1	0.241582	1	0.0608778	1	0.0443829	1	-0.505066	1	-0.606263	0.0141763	0.128634	1	0.238664	1	Medtr6g012670	MT0025_00324	-0.10053	1	0.0870928	1	0.131452	1	0.00832074	1	-0.145892	1	-0.249393	1	-0.0466534	1	0.103864	1
PsCam048759	GO:0003700	Medtr4g079090.1:UnknownProtein(AHRDV1)	HB-1-AT1G28420.1	HB-1; homeobox-1	0.114825	1	-0.171516	1	-0.470206	1	0.187169	1	0.631644	0.010263	0.60707	0.0137028	-0.246535	1	-0.284152	1	Medtr2g014490	MT0023_00076	0.0407503	1	0.227573	1	0.114923	1	0.147359	1	0.0303678	1	0.542787	1	0.433165	1	-0.0674135	1
PsCam038267	GO:0045449	C.cajan_47265:A7PMV8_VITVIChromosomechr14scaffold_21,wholegenomeshotgunsequenceOS=VitisviniferaGN=GSVIVT00020963001PE=4SV=1	AtHB23-AT5G39760.1	AtHB23,HB23,ZHD10; homeobox protein 23	0.112623	1	-0.0825398	1	-0.686028	0.00304817	-0.21757	1	0.186777	1	-0.0745644	1	-0.840347	5.18009e-08	-0.377047	1	Medtr6g012280	MT0025_10253	-0.520843	1	-0.826695	0.0984205	-0.049868	1	0.0112816	1	0.0767647	1	0.250416	1	0.118642	1	-0.262304	1
PsCam010993	GO:0045449	LjChr1t5589:Noapicalmeristem(NAM)protein	ANAC087-AT5G18270.1	ANAC087; Arabidopsis NAC domain containing protein 87	0.110753	1	0.0904979	1	1.8341	0	0.798677	1.93211e-07	-0.14029	1	-0.11028	1	1.53477	0	0.810987	5.58758e-07	Medtr7g085260	MT0011_10454	0.121585	1	0.0918307	1	0.775998	0.834455	0.358217	1	0.0987685	1	0.194171	1	0.243428	1	0.0586151	1
PsCam036874	GO:0003700	Glyma01g41370.1|PACid:16245929:PF00320,PTHR23224:SF215,AT4G17570.1,zinc,finger,(GATA,type),family,protein	GATA26-AT4G17570.3	GATA26; GATA transcription factor 26	0.10984	1	-0.104637	1	-0.825477	4.56055e-06	0.329662	1	0.388261	1	0.537366	0.220973	-0.451167	1	-0.146104	1	Medtr4g099410	MT0001_01551	0.116285	1	0.0813727	1	-0.193869	1	0.249103	1	0.172363	1	0.337909	1	0.217785	1	-0.164319	1
PsCam000175	GO:0003700	Medtr3g100040.1:Two-componentresponseregulator-likePRR37(AHRDV1*-*-Q0D3B6)	ZML1-AT3G21175.2	ZML1,GATA24; ZIM-like 1	0.103112	1	0.250822	1	0.16471	1	-0.0015956	1	0.939737	1.74273e-09	1.06489	0	0.160774	1	-0.11444	1	Medtr3g100040	MT0007_10578	0.480039	1	1.26643	9.12159e-09	0.427063	1	-0.445223	1	0.416083	1	1.22417	7.30315e-08	0.444757	1	-0.417677	1
PsCam056008	GO:0045449	Glyma16g02020.1|PACid:16301166:PF00010,AT3G61950.1,basic,helix-loop-helix,(bHLH),family,protein	AT2G46810.1	basic helix-loop-helix (bHLH) DNA-binding superfamily protein	0.102201	1	0.105292	1	-0.462314	1	-0.264636	1	-2.75075	0	-2.79704	0	-0.893212	1.91372e-09	-0.673204	0.000754077	Medtr8g024210	MT0028_10309	-1.97939	0	-2.48907	0	-0.622957	1	0.59987	1	-1.97538	0	-4.07139	0	-3.22973	0	0.688405	1
PsCam005540	GO:0045449	Medtr5g044200.1:UnknownProtein(AHRDV1)	AT1G26470.1	FUNCTIONS IN: molecular_function unknown; INVOLVED IN: regulation of transcription; LOCATED IN: nucleus, H4/H2A histone	0.100144	1	0.282368	1	0.40024	1	-0.274784	1	1.07116	0	0.649699	0.00214345	-0.127828	1	0.142903	1
PsCam004662	GO:0045449	Medtr2g094570.1:Auxinresponsefactor3(AHRDV1***-A4L9W4_GOSHI)	ARF10-AT2G28350.1	ARF10; auxin response factor 10	0.0996432	1	-0.240348	1	-0.661339	0.00856625	0.0164854	1	-0.0329099	1	0.126152	1	-0.0665649	1	-0.223538	1	Medtr2g094570	MT0016_00497	-0.508724	1	-0.039824	1	-0.214644	1	0.252307	1	-0.910586	0.00656782	-0.440749	1	-0.364737	1	-0.163068	1
PsCam049704	GO:0045449	Glyma06g14290.1|PACid:16262917:PF02365,AT4G35580.1,NTL9,NTL9,(NAC,transcription,factor-like,9);,transcription,factor	NTL9-AT4G35580.3	NTL9; NAC transcription factor-like 9	0.0991356	1	-0.233192	1	-0.0302659	1	-0.0660328	1	0.838462	5.57654e-07	0.719849	7.82935e-05	-0.0221746	1	-0.0578514	1	Medtr5g069030	MT0008_00731	0.350226	1	0.492069	1	0.0269455	1	-0.0176884	1	0.608559	1	0.701054	1	0.00662886	1	-0.00950176	1
PsCam049699	GO:0045449	Glyma19g43690.1|PACid:16314825:PF00249,AT5G29000.1,myb,family,transcription,factor	PHR1-AT4G28610.1	PHR1,AtPHR1; phosphate starvation response 1	0.0987295	1	-0.239602	1	0.0895334	1	-0.100712	1	0.861002	1.63174e-07	0.491525	1	0.0128989	1	0.207282	1	Medtr1g080330	MT0004_10119	-0.835529	0.516299	-0.850208	0.0487548	0.467021	1	0.345188	1	-0.331615	1	-0.523271	1	-0.130343	1	-0.0402002	1
PsCam038177	GO:0045449	Glyma18g18140.1|PACid:16309075:PF00249,PTHR10865,AT5G08520.1,myb,family,transcription,factor	AT1G49010.1	Duplicated homeodomain-like superfamily protein	0.0975544	1	0.0449126	1	-0.887092	1.79029e-07	0.00618519	1	0.163249	1	0.288967	1	-0.660613	0.000904934	-0.0654424	1	Medtr4g111975	MT0001_11000	-0.584454	1	-1.36252	1.19125e-10	-0.446335	1	0.876768	0.00262837	0.521901	1	-0.354182	1	-0.72344	1	0.311596	1
PsCam045920	GO:0045449	Glyma10g03690.1|PACid:16278471:PF00010,AT4G02590.1,UNE12,UNE12,(unfertilized,embryo,sac,12);,DNA,binding,/,transcription,factor	UNE12-AT4G02590.2	UNE12; basic helix-loop-helix (bHLH) DNA-binding superfamily protein	0.0901273	1	0.0819557	1	0.623213	0.0394018	-0.120987	1	-0.367502	1	-0.475417	1	-0.0104702	1	-0.0508432	1	Medtr1g070870	MT0004_11027	-0.072808	1	0.381053	1	0.20237	1	-0.129947	1	0.545724	1	1.00041	0.000416698	0.0114577	1	-0.298375	1
PsCam050604	GO:0003700	Glyma10g03820.1|PACid:16278489:PF10533,PF03106,AT2G30590.1,WRKY21,WRKY21;,calmodulin,binding,/,transcription,factor	WRKY21-AT2G30590.1	WRKY21; WRKY DNA-binding protein 21	0.0845558	1	0.198588	1	0.936739	1.12037e-08	0.102536	1	0.290936	1	0.325755	1	0.761264	5.01745e-06	0.481434	1	Medtr1g070455	MT0004_11014	0.149029	1	-0.178228	1	-0.113805	1	-0.0889496	1	0.0937027	1	0.081086	1	0.0990189	1	-0.0627918	1
PsCam000411	GO:0003700	Medtr3g113800.1:TranscriptionfactorE2F5(AHRDV1*-*-Q15329)	E2FC-AT1G47870.1	E2FC,ATE2F2,ATE2FC; winged-helix DNA-binding transcription factor family protein	0.0809485	1	0.116012	1	0.218941	1	0.518061	0.282061	0.503308	1	0.731283	4.42829e-05	0.177608	1	0.385512	1	Medtr3g113800	MT0040_10202	1.30161	1.60118e-07	2.19438	0	0.598844	1	-0.520118	1	-0.0591209	1	0.683846	1	0.749877	1	-0.560897	1
PsCam038211	GO:0003700	Glyma04g05500.2|PACid:16254959:PF00447,PTHR10015,KOG0627,	ATHSFA2-AT2G26150.1	ATHSFA2,HSFA2; heat shock transcription factor A2	0.070304	1	0.123631	1	0.968147	1.79796e-09	0.065015	1	0.0782131	1	0.0542596	1	0.554302	0.102597	-0.061349	1
PsCam010747	GO:0045449	LjChr5t2920:Noapicalmeristem(NAM)protein	NAC2-AT5G04410.1	NAC2,anac078; NAC domain containing protein 2	0.0680863	1	0.0499776	1	0.284427	1	0.190973	1	0.803763	3.47884e-06	0.915607	1.39361e-09	0.221105	1	0.0278577	1
PsCam045653	GO:0003700	C.cajan_07944:B7FKF0_MEDTRPutativeuncharacterizedproteinOS=MedicagotruncatulaPE=2SV=1	HB-4-AT4G35550.1	HB-4,WOX13,ATWOX13; WUSCHEL related homeobox 13	0.0659343	1	0.0727113	1	0.230678	1	0.230773	1	0.657539	0.00346319	0.437623	1	0.25274	1	0.419232	1	Medtr1g115315	MT0029_00295	-0.0398002	1	0.00555044	1	-0.405396	1	-0.149091	1	0.533944	1	0.353829	1	-0.0844606	1	0.107827	1
PsCam021322	GO:0045449	Glyma17g16980.1|PACid:16305855:PF00249,PTHR10641,KOG0048,K09422,AT3G49690.1,MYB84,MYB84,(MYB,DOMAIN,PROTEIN,84);,DNA,binding,/,transcription,factor	ATMYB68-AT5G65790.1	ATMYB68,MYB68; myb domain protein 68	0.063566	1	0.259355	1	0.0681776	1	-0.00601941	1	0.600505	0.0359087	0.561302	0.0881066	0.0958302	1	0.089729	1	Medtr4g097570	MT0001_01653	0.186408	1	1.68073e-05	1	0.0121685	1	-0.0652626	1	0.0465084	1	-0.127845	1	-0.17464	1	-0.0554545	1
PsCam059503	GO:0045449	Glyma02g07830.1|PACid:16247337:PF04065,PF04153,PTHR23326,AT5G18230.1,transcription,regulator,NOT2/NOT3/NOT5,family,protein	AT5G18230.1	transcription regulator NOT2/NOT3/NOT5 family protein	0.060119	1	-0.186088	1	-0.0200618	1	0.183043	1	0.508984	1	0.637446	0.00369785	0.0481939	1	0.0230026	1	Medtr7g085350	MT0011_10448	0.217072	1	-0.316706	1	-0.0294658	1	0.0987387	1	0.246631	1	-0.00325361	1	0.11599	1	-0.0470124	1
PsCam049022	GO:0045449	Glyma07g16170.1|PACid:16267457:PF02362,PF06507,PF02309,AT4G23980.1,ARF9,ARF9,(AUXIN,RESPONSE,FACTOR,9);,transcription,factor	ARF1-AT1G59750.2	ARF1; auxin response factor 1	0.0568723	1	-0.153582	1	-0.506879	1	-0.0429726	1	0.700615	0.000519176	1.06204	0	-0.2748	1	-0.404658	1	Medtr2g005240	MT0023_10530	0.108624	1	0.144113	1	0.0931858	1	-0.192458	1	0.185675	1	0.213511	1	-0.0596509	1	-0.087506	1
PsCam034469	GO:0003700	Glyma11g18270.1|PACid:16284219:PF07526,PTHR11850,KOG0773,AT2G35940.1,BLH1,BLH1,(BEL1-LIKE,HOMEODOMAIN,1);,DNA,binding,/,protein,heterodimerization/,protein,homodimerization/,transcription,factor	BLH1-AT2G35940.3	BLH1; BEL1-like homeodomain 1	0.0562474	1	-0.249269	1	-0.371622	1	0.530969	0.166377	1.00553	2.88395e-11	1.14474	0	-0.163177	1	0.16064	1	Medtr4g051532	MT0003_00033	-0.0669586	1	0.285725	1	0.691359	1	0.467837	1	1.26469	7.33758e-09	1.55634	0	0.389602	1	0.624642	1
PsCam048833	GO:0045449	Glyma17g05220.1|PACid:16304477:PF02362,PF06507,PF02309,AT5G20730.1,NPH4,NPH4,(NON-PHOTOTROPHIC,HYPOCOTYL);,DNA,binding,/,transcription,activator/,transcription,factor/,transcription,regulator	ARF19-AT1G19220.1	ARF19,IAA22,ARF11; auxin response factor 19	0.055176	1	-0.159904	1	0.0604695	1	-0.176124	1	0.145116	1	0.303232	1	-0.340753	1	-0.624706	0.00704301
PsCam014127	GO:0045449	Glyma12g36750.1|PACid:16289131:PF00010,PTHR10014,AT2G42280.1,basic,helix-loop-helix,(bHLH),family,protein	AT2G42280.1	basic helix-loop-helix (bHLH) DNA-binding superfamily protein	0.0530841	1	-0.494925	1	-1.51275	0	-1.01161	0	1.44365	0	1.10761	0	-1.60103	0	-0.615935	0.0103745
PsCam004893	GO:0003700	Glyma07g32180.1|PACid:16268467:PF00046,PF02791,PTHR19418,AT1G28420.1,HB-1,HB-1,(homeobox-1);,transcription,factor	HB-1-AT1G28420.1	HB-1; homeobox-1	0.0448892	1	-0.0515229	1	-0.0797553	1	0.243197	1	0.881453	5.2076e-08	0.71118	0.000119915	-0.224225	1	0.00372954	1	Medtr4g088375	MT0003_01643	0.116161	1	-0.0342971	1	0.421008	1	0.240358	1	0.109174	1	0.066652	1	0.312461	1	0.204895	1
PsCam049248	GO:0003700	Glyma10g10040.1|PACid:16279126:PF07526,PTHR11850,KOG0773,AT2G35940.1,BLH1,BLH1,(BEL1-LIKE,HOMEODOMAIN,1);,DNA,binding,/,protein,heterodimerization/,protein,homodimerization/,transcription,factor	BLH1-AT2G35940.3	BLH1; BEL1-like homeodomain 1	0.043925	1	-0.0349501	1	0.174979	1	0.296239	1	1.07844	0	1.3488	0	0.383553	1	0.243409	1	Medtr7g106320	MT0042_00048	0.395935	1	0.8159	0.135046	0.402175	1	0.132497	1	0.795804	0.224232	1.18395	3.90831e-07	0.101435	1	0.0304407	1
PsCam049136	GO:0045449	ANAC051-AT3G10490.1:symbols:ANAC051	NAC2-AT5G04410.1	NAC2,anac078; NAC domain containing protein 2	0.0403389	1	0.179278	1	0.741116	0.000267364	0.157738	1	0.884936	4.27608e-08	0.762879	8.77145e-06	0.385576	1	0.26925	1
PsCam029461	GO:0045449	Medtr5g041940.1:NACdomainprotein(AHRDV1***-B2ZGR6_SOYBN)	NAP-AT1G69490.1	NAP,ANAC029,ATNAP; NAC-like, activated by AP3/PI	0.0398735	1	0.112955	1	1.1115	0	0.145456	1	2.2907	0	2.08176	0	0.632942	0.00334011	0.927287	4.72281e-10	Medtr5g041940	MT0012_00298	0.521479	1	1.40456	1.70179e-11	0.108262	1	-0.973872	6.6517e-05	0.0869839	1	2.18632	0	0.611399	1	-1.17662	0.000392653
PsCam050882	GO:0003700	C.cajan_19873:C6TD07_SOYBNPutativeuncharacterizedproteinOS=GlycinemaxPE=2SV=1	HAP2A-AT5G12840.4	HAP2A,ATHAP2A,NF-YA1; nuclear factor Y, subunit A1	0.0367168	1	-0.00885808	1	0.346405	1	-0.124359	1	0.828412	9.54922e-07	0.87366	1.79223e-08	0.566224	0.062726	-0.066931	1	Medtr3g061510	MT0013_00438	0.795755	1	0.895876	0.0118227	-0.0156124	1	-0.0169323	1	0.878059	0.0186848	1.11865	5.30854e-06	0.220898	1	-0.0790664	1
PsCam000143	GO:0003700	Medtr4g052000.1:TranscriptionfactorE2F(AHRDV1***-B9HQ23_POPTR)	E2F1-AT5G22220.2	E2F1,E2FB,ATE2FB; E2F transcription factor 1	0.0314656	1	0.178077	1	0.214983	1	-0.0213938	1	0.540682	0.337746	0.614037	0.0102007	0.116079	1	0.0131903	1	Medtr4g052000	MT0003_00072	0.383548	1	0.582633	1	-0.0603418	1	-0.259613	1	0.0291325	1	0.81906	0.136683	0.352498	1	-0.205199	1
PsCam007333	GO:0003700	Glyma06g23990.1|PACid:16263938:PF03106,AT1G80840.1,WRKY40,WRKY40;,transcription,factor	WRKY18-AT4G31800.2	WRKY18; WRKY DNA-binding protein 18	0.0276962	1	-0.0142218	1	0.262564	1	0.350379	1	0.010179	1	-0.0312066	1	0.427905	1	0.743375	2.2514e-05	Medtr1g013790	MT0002_10286	-0.0365789	1	-0.0227076	1	0.0419125	1	-0.061563	1	-0.0552453	1	-0.096974	1	-0.0332278	1	0.0751873	1
PsCam044000	GO:0003700	AT4G03090.1:sequence-specificDNAbinding	AT4G03090.2	sequence-specific DNA binding;sequence-specific DNA binding transcription factors	0.026619	1	-0.163669	1	-0.371197	1	0.145651	1	0.547632	0.263222	0.737109	3.30146e-05	-0.174164	1	-0.357516	1	Medtr4g063030	MT0003_00516	4.69541e-05	1	-0.0572335	1	-0.392029	1	-0.169145	1	-0.333543	1	-0.470814	1	-0.204707	1	-0.0830311	1
PsCam048553	GO:0003700	Glyma02g43500.1|PACid:16250030:PF00847,AT1G50640.1,ERF3,ERF3,(ETHYLENE,RESPONSIVE,ELEMENT,BINDING,FACTOR,3);,DNA,binding,/,protein,binding,/,transcription,factor/,transcription,repressor	ERF3-AT1G50640.1	ERF3,ATERF3; ethylene responsive element binding factor 3	0.0260888	1	-0.054401	1	0.656267	0.0105455	0.0589373	1	0.496087	1	0.238258	1	0.363896	1	0.397811	1
PsCam037494	GO:0045449	Glyma10g29760.1|PACid:16280383:PF00010,KOG4029,AT1G22490.1,basic,helix-loop-helix,(bHLH),family,protein	AT1G72210.1	basic helix-loop-helix (bHLH) DNA-binding superfamily protein	0.0251689	1	-0.196958	1	-0.397586	1	-0.0954069	1	-1.16396	0	-1.14287	0	-0.474958	1	-0.112247	1	Medtr1g082480	MT0004_10207	-0.280041	1	-0.4701	1	0.134547	1	-0.0135623	1	0.104934	1	-0.0204119	1	-0.28055	1	-0.163725	1
PsCam046167	GO:0003700	Glyma11g06010.1|PACid:16282846:PF00447,PTHR10015,AT4G36990.1,HSF4,HSF4,(HEAT,SHOCK,FACTOR,4);,DNA,binding,/,transcription,factor/,transcription,repressor	HSF4-AT4G36990.1	HSF4,HSFB1,AT-HSFB1,ATHSF4; heat shock factor 4	0.0246446	1	0.0459072	1	2.67218	0	1.36123	0	-0.213993	1	-0.280368	1	2.17259	0	2.09962	0	Medtr5g017470	MT0005_00604	0.540084	1	0.309604	1	0.446451	1	0.917442	0.000589105	1.93002	0	1.40059	1.68237e-11	0.790773	1	0.790462	1
PsCam051031	GO:0003700	Glyma04g40960.1|PACid:16257459:PF00046,PF02183,PTHR19418,KOG0484,AT2G46680.1,ATHB-7,ATHB-7,(ARABIDOPSIS,THALIANA,HOMEOBOX,7);,transcription,activator/,transcription,factor	ATHB-7-AT2G46680.1	ATHB-7,ATHB7,HB-7; homeobox 7	0.0240532	1	0.0930529	1	2.02222	0	0.634109	0.0015926	-0.456518	1	-0.610079	0.0120676	2.18308	0	1.67523	0	Medtr3g092150	MT0007_10215	2.84371	0	3.04128	0	0.943497	0.00656272	0.0110221	1	2.12638	0	2.36293	0	1.67413	0	0.476999	1
PsCam010860	GO:0045449	Medtr7g061550.1:MYB-relatedtranscriptionfactorPHAN1(AHRDV1***-Q9FUK9_PEA)	ATPHAN-AT2G37630.1	ATPHAN,AS1,ATMYB91,MYB91; myb-like HTH transcriptional regulator family protein	0.0187231	1	-0.319589	1	-0.608777	0.0686883	0.116941	1	-1.67423	0	-1.77071	0	-0.396775	1	-0.166712	1	Medtr7g061550	MT0022_00004	-0.176447	1	0.0520169	1	-0.873228	0.0557591	-0.603322	1	0.26086	1	0.252103	1	-0.542969	1	-0.194516	1
PsCam049281	GO:0045449	Glyma14g37140.1|PACid:16296686:PF00249,PTHR10641,KOG0048,AT5G11050.1,MYB64,MYB64,(myb,domain,protein,64);,DNA,binding,/,transcription,factor	PC-MYB1-AT4G32730.2	PC-MYB1,MYB3R-1,ATMYB3R-1,ATMYB3R1; Homeodomain-like protein	0.0179655	1	-0.019153	1	-0.625997	0.0353482	-0.180004	1	0.195484	1	0.390327	1	-0.302797	1	-0.124697	1	Medtr1g026870	MT0002_10791	0.339772	1	-0.236202	1	-0.39485	1	0.194971	1	-0.390452	1	-0.0166715	1	-0.00824702	1	-0.000833056	1
PsCam012077	GO:0045449	C.cajan_11771:B9S289_RICCOTranscriptionregulator,putativeOS=RicinuscommunisGN=RCOM_0697210PE=4SV=1	ATBS1-AT1G74500.1	ATBS1,TMO7,BS1; activation-tagged BRI1(brassinosteroid-insensitive 1)-suppressor 1	0.0171342	1	0.0764078	1	0.0148559	1	-0.0287155	1	0.851301	2.77988e-07	0.693858	0.00027701	-0.071502	1	-0.123754	1	Medtr3g438070	MT0071_00063	0.0216935	1	-0.196442	1	-0.0478773	1	0.00926695	1	-0.104956	1	-0.0267641	1	0.0311335	1	-0.176579	1
PsCam052027	GO:0003700	Glyma10g01640.1|PACid:16278240:PF00170,PF07716,AT3G62420.1,ATBZIP53,ATBZIP53,(BASIC,REGION/LEUCINE,ZIPPER,MOTIF,53);,DNA,binding,/,protein,heterodimerization/,sequence-specific,DNA,binding,/,transcription,factor	ATBZIP53-AT3G62420.1	ATBZIP53,BZIP53; basic region/leucine zipper motif 53	0.0142165	1	-0.0149769	1	-0.222527	1	0.0183441	1	0.643351	0.00631211	0.563371	0.0812326	-0.524794	0.332624	-0.122527	1	Medtr1g087040	MT0039_00208	0.245507	1	-0.206825	1	-0.419197	1	-0.723143	0.41927	-0.271218	1	0.190171	1	0.359865	1	-0.330824	1
PsCam037650	GO:0045449	Glyma08g12320.1|PACid:16270875:PF00249,AT2G38300.1,DNA,binding,/,transcription,factor	AT2G38300.1	myb-like HTH transcriptional regulator family protein	0.0139169	1	-0.207809	1	-0.625786	0.0356406	-0.300342	1	0.428864	1	0.309043	1	-0.742106	1.42341e-05	-0.780641	3.04943e-06	Medtr8g086410	MT0009_00093	0.242525	1	-0.0524021	1	0.346241	1	-0.331344	1	0.0444845	1	0.495589	1	0.496496	1	-0.0751569	1
PsCam014065	GO:0003700	Glyma02g14880.1|PACid:16248100:PF00170,PF07716,PTHR22952,AT3G19290.1,ABF4,ABF4,(ABRE,BINDING,FACTOR,4);,DNA,binding,/,protein,binding,/,transcription,activator/,transcription,factor	ABF2-AT1G45249.1	ABF2,AREB1,ATAREB1; abscisic acid responsive elements-binding factor 2	0.00575899	1	-0.120302	1	1.7508	0	0.334704	1	0.732847	0.000116531	0.57657	0.0480757	1.15783	0	0.346173	1	Medtr3g101780
PsCam043709	GO:0003700	Glyma07g37190.1|PACid:16269006:PF00320,AT3G06740.1,zinc,finger,(GATA,type),family,protein	GATA16-AT5G49300.1	GATA16; GATA transcription factor 16	0.00542586	1	0.301421	1	-0.535991	0.942436	-0.968129	0	0.27898	1	0.323616	1	-0.66428	0.000758127	-0.315233	1	Medtr4g121110	MT0001_00647	-0.615438	1	-0.84271	0.0611169	-0.471797	1	-1.0292	6.9493e-06	0.402758	1	0.478902	1	0.335639	1	-0.883846	0.9021
PsCam048549	GO:0003700	Glyma02g12830.1|PACid:16247890:PF03106,AT1G69310.1,WRKY57,WRKY57;,transcription,factor	WRKY57-AT1G69310.2	WRKY57,ATWRKY57; WRKY DNA-binding protein 57	0.00509162	1	-0.146602	1	0.514645	1	0.317982	1	0.971464	2.51316e-10	0.514491	0.514107	0.0134518	1	0.357178	1	Medtr5g043880	MT0012_10207	-0.432371	1	-0.0255959	1	0.237695	1	-0.157966	1	0.579943	1	0.979278	0.000865505	0.0816249	1	0.289509	1
PsCam049146	GO:0045449	AT5G59570.1:Homeodomain-likesuperfamilyprotein	ARR11-AT1G67710.1	ARR11; response regulator 11	0.00226036	1	-0.671415	0.00266443	0.449841	1	0.712427	2.78855e-05	-0.160266	1	-0.252705	1	0.488691	1	0.129944	1	Medtr3g086100	MT0006_00158	-0.0553901	1	0.0278951	1	-0.0229033	1	0.141202	1	-0.0419519	1	0.0472978	1	0.025671	1	-0.00646483	1
PsCam042639	GO:0003700	Glyma11g29720.1|PACid:16284921:PF03106,AT2G38470.1,WRKY33,WRKY33;,transcription,factor	WRKY20-AT4G26640.2	WRKY20,AtWRKY20; WRKY family transcription factor family protein	-0.00512704	1	-0.176135	1	0.842026	1.95379e-06	0.480835	1	-0.0780739	1	0.0667597	1	0.503397	0.752151	0.171812	1	Medtr3g056100	MT0013_10668	-0.00205729	1	0.179606	1	0.0739609	1	-0.502144	1	-0.0137226	1	0.222659	1	0.470946	1	-0.286295	1
PsCam027154	GO:0045449	Glyma16g04720.1|PACid:16301489:PF02365,AT5G18270.1,ANAC087,ANAC087;,transcription,factor	ANAC087-AT5G18270.1	ANAC087; Arabidopsis NAC domain containing protein 87	-0.0068526	1	0.198082	1	1.44195	0	1.01439	0	-0.156173	1	-0.138528	1	1.26293	0	0.790601	1.75917e-06	Medtr7g085260	MT0011_10454	0.121585	1	0.0918307	1	0.775998	0.834455	0.358217	1	0.0987685	1	0.194171	1	0.243428	1	0.0586151	1
PsCam038794	GO:0045449	Glyma15g07230.1|PACid:16297930:PF00249,PTHR10641,KOG0048,K09422,AT4G21440.1,ATMYB102,ATMYB102,(ARABIDOPSIS,MYB-LIKE,102);,DNA,binding,/,transcription,factor	ATMYB102-AT4G21440.1	ATMYB102,ATM4,MYB102; MYB-like 102	-0.00732942	1	0.722915	0.000258923	2.68222	0	-0.587265	0.014469	-0.316401	1	-0.361113	1	1.85114	0	0.16271	1	Medtr2g011660	MT0023_00193	2.8945	0	2.81882	0	-1.11893	1.59371e-05	-1.64198	0	1.90981	0	2.13809	0	-0.521788	1	-1.07287	0.00771649
PsCam024986	GO:0045449	C.cajan_34001:C6TIP2_SOYBNPutativeuncharacterizedproteinOS=GlycinemaxPE=2SV=1	IAA6-AT1G52830.1	IAA6,SHY1; indole-3-acetic acid 6	-0.00816331	1	0.0831983	1	0.0537686	1	-0.186559	1	0.626615	0.012614	0.371314	1	0.0392574	1	0.164724	1	Medtr4g115075	MT0001_00922	-0.223818	1	-0.299306	1	-1.44699	1.84361e-11	-1.0168	1.16494e-05	-0.436176	1	-0.485506	1	-0.815965	1	-0.797124	1
PsCam049514	GO:0003700	Glyma04g08290.1|PACid:16255287:PF00170,PF07716,PF12498,PTHR22952:SF6,AT5G24800.1,BZIP9,BZIP9,(BASIC,LEUCINE,ZIPPER,9);,DNA,binding,/,protein,heterodimerization/,transcription,factor	ATBZIP9-AT5G24800.1	ATBZIP9,BZO2H2,BZIP9; basic leucine zipper 9	-0.00966268	1	0.0107183	1	1.88156	0	0.624221	0.00257124	-0.605942	0.0289782	-0.312574	1	1.37398	0	0.727747	5.06418e-05	Medtr3g109310	MT0007_00976	1.07353	0.00053111	1.52686	0	0.537512	1	-0.122319	1	0.793987	0.236284	1.70279	0	0.691009	1	-0.250608	1
PsCam001974	GO:0003700	Medtr1g013790.1:WRKYtranscriptionfactor28(AHRDV1****Q6IEQ3_ORYSJ)	WRKY18-AT4G31800.2	WRKY18; WRKY DNA-binding protein 18	-0.0133701	1	-0.072312	1	0.444116	1	0.441337	1	-0.0556392	1	0.0662657	1	0.896107	1.58752e-09	0.907251	1.6988e-09	Medtr1g013790	MT0002_10286	-0.0365789	1	-0.0227076	1	0.0419125	1	-0.061563	1	-0.0552453	1	-0.096974	1	-0.0332278	1	0.0751873	1
PsCam043610	GO:0003700	Glyma08g23380.1|PACid:16272209:PF03106,AT1G80840.1,WRKY40,WRKY40;,transcription,factor	WRKY40-AT1G80840.1	WRKY40,ATWRKY40; WRKY DNA-binding protein 40	-0.0233457	1	-0.032429	1	0.286764	1	0.595274	0.0100338	-0.0777888	1	-0.0355224	1	0.937366	1.01485e-10	0.919559	7.75387e-10	Medtr1g013760	MT0002_10287	-1.10383	0.000197144	-1.95735	0	-0.754239	1	0.10853	1	-0.432192	1	-0.13867	1	0.0621362	1	0.446863	1
PsCam005024	GO:0003700	Medtr8g013950.1:GATAtranscriptionfactor9(AHRDV1*-*-B6STZ1_MAIZE);containsInterprodomain(s)IPR016679Transcriptionfactor,GATA,plantchr08_pseudomolecule_IMGAG_V3.52862502-2860955EEGN_Mt10012520100825	GATA9-AT4G32890.1	GATA9; GATA transcription factor 9	-0.0297847	1	-0.0686745	1	-0.405334	1	-0.164957	1	-0.945036	1.26894e-09	-1.04756	0	-0.269815	1	-0.267707	1	Medtr8g013950	MT0015_10398	-0.147542	1	-0.208753	1	-0.0788622	1	-0.058348	1	-0.386869	1	-0.778672	0.428637	-0.130091	1	-0.0944277	1
PsCam049664	GO:0003700	Glyma06g13100.3|PACid:16262756:PF04542,PF04539,PF08281,PF04545,K03093,	SIGE-AT5G24120.1	SIGE,SIG5,ATSIG5; sigma factor E	-0.0312173	1	-0.658079	0.0047455	0.00228493	1	0.599458	0.00827239	0.665951	0.00241208	0.660685	0.00130376	0.0151552	1	0.0766747	1	Medtr3g090900	MT0007_00134	-0.222186	1	-0.133056	1	0.772964	0.903686	0.501802	1	0.331436	1	0.598925	1	0.66365	1	0.0907138	1
PsCam037191	GO:0003700	Glyma08g24420.1|PACid:16272334:PF00847,AT3G54320.1,WRI1,WRI1,(WRINKLED,1);,DNA,binding,/,transcription,factor	WRI1-AT3G54320.3	WRI1,WRI,ASML1; Integrase-type DNA-binding superfamily protein	-0.0339897	1	0.119862	1	-0.206886	1	-0.0708764	1	-0.689818	0.000844333	-0.655588	0.00164358	-0.187431	1	-0.126276	1
PsCam046551	GO:0045449	Glyma09g31580.1|PACid:16276847:PF00010,AT1G73830.1,BEE3,BEE3,(BR,ENHANCED,EXPRESSION,3);,DNA,binding,/,transcription,factor	BEE3-AT1G73830.1	BEE3; BR enhanced expression 3	-0.0346773	1	-0.373229	1	-1.41364	0	-0.771734	9.68145e-07	0.504527	1	0.336063	1	-1.34901	0	-0.853884	4.56491e-08	Medtr6g084120	MT0024_00077	0.556335	1	0.504988	1	-2.38028	0	-1.4124	0	0.888848	0.0132614	0.591992	1	-1.20258	1.04565e-05	-0.716685	1
PsCam033801	GO:0045449	Medtr7g083900.1:InducerofCBFexpression(Fragment)(AHRDV1*---C7DZC4_CAMSI)	ICE1-AT3G26744.4	ICE1,ATICE1,SCRM; basic helix-loop-helix (bHLH) DNA-binding superfamily protein	-0.0385152	1	0.237569	1	0.074365	1	-0.358266	1	-0.670239	0.00200263	-0.660653	0.00130563	-0.0788611	1	-0.300592	1	Medtr7g083900	MT0011_10521	-0.89356	0.111847	-0.472889	1	-0.0252588	1	-0.073302	1	-1.78084	0	-1.6556	0	-0.265174	1	-0.277879	1
PsCam044465	GO:0003700	Glyma07g02930.1|PACid:16265973:PF00847,AT5G25190.1,ethylene-responsive,element-binding,protein,,putative	AT5G25190.1	Integrase-type DNA-binding superfamily protein	-0.0393306	1	-0.121223	1	0.0218912	1	0.0537033	1	-0.633642	0.00945151	-0.517304	0.464246	0.0793905	1	0.381258	1	Medtr4g008860	MT0064_00055	-0.282834	1	-0.405929	1	0.0280356	1	-0.0774995	1	0.0175106	1	-0.264314	1	-0.0397503	1	0.0316007	1
PsCam001194	GO:0003700	Medtr5g033720.1:Knotted-1homeoboxprotein(Fragment)(AHRDV1*-*-Q9M7S6_9POAL)	KNAT6-AT1G23380.1	KNAT6,KNAT6L,KNAT6S; KNOTTED1-like homeobox gene 6	-0.0412674	1	0.0829709	1	0.0393657	1	0.0337559	1	0.709982	0.000338521	0.611827	0.0112054	-0.128395	1	-0.12109	1	Medtr5g033720	MT0012_10644	0.195207	1	0.342099	1	0.015647	1	-0.26033	1	0.31085	1	0.334521	1	-0.247561	1	-0.202918	1
PsCam038705	GO:0045449	Glyma06g43560.1|PACid:16265059:PF00010,PTHR23042,AT1G68810.1,basic,helix-loop-helix,(bHLH),family,protein	AT3G56770.1	basic helix-loop-helix (bHLH) DNA-binding superfamily protein	-0.0413972	1	-0.0152001	1	0.665413	0.0072411	-0.01381	1	-0.183538	1	-0.0625754	1	0.141027	1	-0.00507522	1	Medtr2g015890	MT0023_00022	-0.0242349	1	0.0783361	1	-0.00651466	1	0.180149	1	0.153562	1	0.144246	1	0.150709	1	0.030432	1
PsCam045959	GO:0045449	Glyma17g10920.1|PACid:16305152:PF02701,AT3G47500.1,CDF3,CDF3,(CYCLING,DOF,FACTOR,3);,DNA,binding,/,protein,binding,/,transcription,factor	CDF2-AT5G39660.2	CDF2; cycling DOF factor 2	-0.044627	1	-0.00472778	1	0.339366	1	0.381433	1	-0.974352	2.10117e-10	-0.889174	7.06098e-09	0.500576	0.835652	0.399272	1	Medtr8g044220	MT0041_00021	0.160656	1	0.175764	1	-0.0308357	1	-0.0973811	1	0.164669	1	0.343091	1	-0.0377157	1	0.167248	1
PsCam039034	GO:0045449	Glyma09g27630.2|PACid:16276429:PF00010,PTHR13935:SF14,	AT4G25400.1	basic helix-loop-helix (bHLH) DNA-binding superfamily protein	-0.0451496	1	0.28319	1	0.803598	1.36452e-05	0.219474	1	-0.109532	1	-0.238269	1	0.70299	0.000110589	0.541858	0.222882	Medtr1g102370	MT0053_10209	0.0463985	1	0.25501	1	-0.264146	1	-0.67315	1	0.0710937	1	0.780716	0.40507	0.619391	1	-0.37957	1
PsCam038587	GO:0045449	Glyma02g11140.1|PACid:16247701:PF02365,AT1G25580.1,ANAC008,ANAC008,(Arabidopsis,NAC,domain,containing,protein,8);,transcription,factor	SOG1-AT1G25580.1	SOG1,ANAC008; NAC (No Apical Meristem) domain transcriptional regulator superfamily protein	-0.0506264	1	-0.294564	1	-0.30309	1	-0.123813	1	-1.03042	4.11993e-12	-1.18117	0	0.0559464	1	-0.118179	1
PsCam010797	GO:0045449	C.cajan_44547:B9RD58_RICCODNAbindingprotein,putativeOS=RicinuscommunisGN=RCOM_1609910PE=4SV=1	UNE10-AT4G00050.1	UNE10; basic helix-loop-helix (bHLH) DNA-binding superfamily protein	-0.0586433	1	-0.191999	1	-0.932451	1.43133e-08	-0.0714107	1	0.922937	4.74204e-09	1.02513	0	-1.13585	0	-0.435498	1	Medtr7g039110	MT0059_10008	-0.706464	1	-0.70786	1	-0.306028	1	0.243325	1	-0.18036	1	-0.0942746	1	-0.349867	1	0.094502	1
PsCam048256	GO:0045449	Glyma05g32470.1|PACid:16260425:PF02365,AT5G64060.1,anac103,anac103,(Arabidopsis,NAC,domain,containing,protein,103);,transcription,factor	VNI1-AT5G09330.4	VNI1; NAC domain containing protein 82	-0.059321	1	-0.0951843	1	-0.00415703	1	0.254385	1	1.0056	2.88395e-11	1.01143	4.42417e-12	0.142912	1	0.209647	1
PsCam045115	GO:0003700	C.cajan_38429:Q2PF41_TRIPRBEL1-likehomeodomaintranscriptionfactorOS=TrifoliumpratensePE=2SV=1	BLH1-AT2G35940.3	BLH1; BEL1-like homeodomain 1	-0.0601819	1	-0.450416	1	-0.0807661	1	0.315728	1	1.65403	0	1.45596	0	-0.187239	1	-0.0119655	1	Medtr1g057790	MT0004_00379	0.0961437	1	0.340174	1	0.203442	1	0.178116	1	0.409496	1	0.749999	0.934193	-0.0485352	1	0.111919	1
PsCam025658	GO:0045449	Medtr8g063550.1:NACdomain-containingprotein78(AHRDV1*-*-Q84K00)	VNI1-AT5G09330.4	VNI1; NAC domain containing protein 82	-0.0610667	1	-0.172011	1	-0.0932583	1	0.356266	1	1.07121	0	1.10855	0	0.22095	1	0.165827	1	Medtr8g063550	MT0038_10281	-0.105054	1	-0.0343492	1	0.171585	1	-0.28391	1	-0.000230098	1	0.455888	1	0.312122	1	-0.324298	1
PsCam050768	GO:0003700	Glyma17g15460.1|PACid:16305684:PF00847,K09286,AT5G47230.1,ERF5,ERF5,(ETHYLENE,RESPONSIVE,ELEMENT,BINDING,FACTOR,5);,DNA,binding,/,transcription,activator/,transcription,factor	ATERF6-AT4G17490.1	ATERF6,ERF-6-6,ERF6; ethylene responsive element binding factor 6	-0.0623938	1	-0.0896012	1	0.838684	2.32163e-06	0.325986	1	0.735677	0.000101892	0.247881	1	0.286669	1	1.24596	0
PsCam043497	GO:0003700	Glyma09g04630.1|PACid:16274781:PF00847,AT3G16770.1,ATEBP,ATEBP,(ETHYLENE-RESPONSIVE,ELEMENT,BINDING,PROTEIN);,DNA,binding,/,protein,binding,/,transcription,activator/,transcription,factor	RAP2.3-AT3G16770.1	RAP2.3,ATEBP,ERF72,EBP; ethylene-responsive element binding protein	-0.0657608	1	-0.573316	0.144398	-0.363845	1	0.03017	1	-0.905882	1.28666e-08	-1.14607	0	0.164072	1	0.226833	1	Medtr2g435590	MT0018_10473	0.250618	1	0.0302786	1	-0.31793	1	-0.206835	1	0.292613	1	0.0132512	1	-0.276179	1	0.0283875	1
PsCam038780	GO:0045449	Glyma14g35560.1|PACid:16296514:PF00010,AT1G72210.1,basic,helix-loop-helix,(bHLH),family,protein,(bHLH096)	AT1G72210.1	basic helix-loop-helix (bHLH) DNA-binding superfamily protein	-0.0674571	1	-0.0202012	1	-0.0988615	1	-0.069989	1	-0.749148	5.34261e-05	-0.714288	0.000102976	-0.216143	1	-0.161532	1	Medtr3g099620	MT0007_10556	-0.133968	1	-0.0315928	1	0.268361	1	0.0664705	1	-0.228947	1	-0.213313	1	-0.215092	1	0.0221094	1
PsCam049882	GO:0045449	Glyma18g07250.1|PACid:16308180:PF00249,PTHR16089,KOG0724,AT5G58900.1,myb,family,transcription,factor	AT2G38090.1	Duplicated homeodomain-like superfamily protein	-0.0694354	1	-0.143875	1	-0.23807	1	0.121498	1	0.694255	0.000691988	1.04846	0	-0.159845	1	-0.251682	1	Medtr7g067080	MT0026_00029	0.220691	1	0.0599151	1	0.254654	1	0.109227	1	0.131579	1	0.462245	1	0.12499	1	-0.137129	1
PsCam037780	GO:0045449	Medtr4g022220.1:Dofzincfingerprotein(AHRDV1*-**Q9M4G1_SOLTU);containsInterprodomain(s)IPR003851Zincfinger,Dof-typechr04_pseudomolecule_IMGAG_V3.56239040-6236357HEGN_Mt10012520100825	AT5G02460.1	Dof-type zinc finger DNA-binding family protein	-0.0710609	1	-0.0794629	1	0.679336	0.00404767	0.175234	1	-0.123012	1	-0.0940196	1	0.512039	0.543005	0.158709	1	Medtr4g022370	MT0014_10608	0.0913776	1	0.229047	1	0.0115868	1	0.0477576	1	0.14576	1	0.0954476	1	0.201914	1	-0.0769048	1
PsCam013700	GO:0045449	Glyma10g05790.1|PACid:16278705:PF04689,AT3G09735.1,DNA-binding,S1FA,family,protein	0	0	-0.0725601	1	0.187737	1	0.645836	0.0160951	0.399147	1	-0.87301	8.37088e-08	-0.91392	1.54846e-09	0.0181154	1	0.445057	1
PsCam039811	GO:0045449	Glyma08g01280.1|PACid:16269547:PF02365,AT5G13180.1,ANAC083,ANAC083,(ARABIDOPSIS,NAC,DOMAIN,CONTAINING,PROTEIN,83);,transcription,factor	ANAC083-AT5G13180.1	ANAC083,VNI2,NAC083; NAC domain containing protein 83	-0.0873216	1	0.00928822	1	0.322565	1	-0.0566788	1	-0.884372	4.41492e-08	-0.809055	7.31873e-07	0.530071	0.270707	0.174658	1	Medtr8g099750	MT0009_10538	-0.183103	1	-0.32331	1	-0.2616	1	0.175949	1	0.168271	1	-0.0566538	1	-0.214873	1	0.294156	1
PsCam051583	GO:0003700	LjChr1t6092:none	ATBZIP53-AT3G62420.1	ATBZIP53,BZIP53; basic region/leucine zipper motif 53	-0.08884	1	0.15172	1	0.899662	8.9975e-08	-0.468424	1	0.86439	1.35286e-07	0.404022	1	0.166368	1	0.361427	1	Medtr1g087040	MT0039_00208	0.245507	1	-0.206825	1	-0.419197	1	-0.723143	0.41927	-0.271218	1	0.190171	1	0.359865	1	-0.330824	1
PsCam050555	GO:0045449	Glyma13g18620.1|PACid:16290742:PF02365,AT4G28530.1,anac074,anac074,(Arabidopsis,NAC,domain,containing,protein,74);,transcription,factor	anac074-AT4G28530.1	anac074,NAC074; NAC domain containing protein 74	-0.0909435	1	0.0607087	1	1.04281	1.91953e-11	-0.0590777	1	-1.07562	0	-1.05653	0	0.875375	5.94413e-09	0.334536	1	Medtr7g097090	MT0043_00002	1.81376	0	1.7563	0	-0.147294	1	-0.90951	0.000792582	0.47493	1	0.308183	1	0.0198721	1	-0.393026	1
PsCam043323	GO:0003700	Glyma10g02080.1|PACid:16278287:PF00847,K09286,AT2G47520.1,AP2,domain-containing,transcription,factor,,putative	RAP2.3-AT3G16770.1	RAP2.3,ATEBP,ERF72,EBP; ethylene-responsive element binding protein	-0.0911179	1	0.115546	1	0.550574	0.571475	1.03823	0	0.324689	1	-0.364	1	1.17934	0	1.98927	0	Medtr1g087920	MT0039_10183	-0.262536	1	-0.366377	1	-0.126604	1	0.0231605	1	-0.238796	1	0.0300689	1	-0.108181	1	0.0170598	1
PsCam042453	GO:0045449	C.cajan_25340:B9RB12_RICCOMyb119,putativeOS=RicinuscommunisGN=RCOM_1510450PE=4SV=1	MYB88-AT2G02820.2	MYB88; myb domain protein 88	-0.0921195	1	-0.628325	0.0165417	-0.506274	1	0.0566161	1	0.919864	5.68551e-09	0.743568	2.37789e-05	-0.377012	1	-0.495948	1	Medtr5g038910	MT0012_00426	-0.646654	1	-1.32799	5.6159e-10	-1.29491	1.42511e-08	-0.66008	1	0.0920887	1	0.144855	1	-0.595786	1	-0.737984	1
PsCam051033	GO:0003700	C.cajan_27281:B3IX37_LOTJATranscriptionfactorAP2-EREBPOS=LotusjaponicusGN=LjERF17PE=2SV=1	ERF110-AT5G50080.1	ERF110; ethylene response factor 110	-0.0925638	1	0.0753852	1	2.39864	0	0.524376	0.218184	-0.344386	1	-0.344144	1	1.0375	0	0.461632	1	Medtr1g098460	MT0027_00063	1.33313	4.64406e-08	2.07839	0	0.900725	0.024587	-0.670407	1	0.187563	1	0.706704	1	0.66817	1	0.451427	1
PsCam038409	GO:0003700	Glyma19g20090.1|PACid:16312505:PF00170,PF07716,PTHR22952:SF10,AT3G56850.1,AREB3,AREB3,(ABA-RESPONSIVE,ELEMENT,BINDING,PROTEIN,3);,DNA,binding,/,transcription,activator/,transcription,factor	AREB3-AT3G56850.1	AREB3,DPBF3; ABA-responsive element binding protein 3	-0.0946434	1	-0.133634	1	0.693784	0.00218721	-0.0197426	1	0.663983	0.00262617	0.424934	1	0.0130882	1	-0.402334	1	Medtr8g043960	MT0041_00008	0.396919	1	0.236824	1	-0.145168	1	-0.00445867	1	0.258481	1	0.0657262	1	0.16621	1	0.276974	1
PsCam007793	GO:0003700	Medtr2g075690.1:WRKYtranscriptionfactor45(AHRDV1*-**Q6IEN6_ORYSI)	WRKY70-AT3G56400.1	WRKY70,ATWRKY70; WRKY DNA-binding protein 70	-0.0960948	1	-0.0731906	1	0.449066	1	0.519193	0.269426	-0.125874	1	-0.176969	1	1.09242	0	1.59558	0
PsCam045544	GO:0003700	Glyma12g33020.1|PACid:16288708:PF00847,AT2G20880.1,AP2,domain-containing,transcription,factor,,putative	AT2G20880.1	Integrase-type DNA-binding superfamily protein	-0.0976603	1	-0.0860866	1	0.962591	2.49539e-09	0.113774	1	-0.452852	1	-0.391738	1	0.380565	1	0.125586	1	Medtr2g090235	MT0019_00470	1.58223	0	1.65674	0	0.255101	1	-0.0672913	1	0.831451	0.0785453	0.513735	1	0.434314	1	0.299934	1
PsCam020847	GO:0003700	C.cajan_28642:C6TN96_SOYBNPutativeuncharacterizedproteinOS=GlycinemaxPE=2SV=1	BME3-ZF-AT3G54810.1	BME3-ZF,BME3,GATA8; Plant-specific GATA-type zinc finger transcription factor family protein	-0.0990831	1	-0.216632	1	-0.128088	1	-0.0376422	1	-1.57302	0	-1.59882	0	-0.25652	1	-0.0921854	1	Medtr4g058910	MT0003_00369	0.350506	1	0.211247	1	-0.0307968	1	-0.380834	1	-0.948492	0.00185661	-0.972379	0.00109522	0.0376041	1	-0.0767554	1
PsCam050922	GO:0003700	Glyma15g24350.1|PACid:16299762:PF03790,PF03791,PF03789,PTHR11850,KOG0773,AT5G25220.1,KNAT3,KNAT3,(KNOTTED1-LIKE,HOMEOBOX,GENE,3);,transcription,activator/,transcription,factor	KNAT3-AT5G25220.1	KNAT3; KNOTTED1-like homeobox gene 3	-0.0992245	1	-0.285208	1	0.200795	1	0.289634	1	1.10167	0	1.02665	0	-0.221676	1	0.00910629	1	Medtr4g116545	MT0001_00834	-0.195277	1	0.0735808	1	-0.119416	1	-0.382614	1	-0.54214	1	0.451211	1	0.842915	0.542523	-0.376928	1
PsCam038086	GO:0045449	Glyma07g01050.1|PACid:16265728:PF00249,PTHR10641,KOG0048,K09422,AT3G13890.1,ATMYB26,ATMYB26,(MYB,DOMAIN,PROTEIN,26);,DNA,binding,/,transcription,factor	MYB26-AT3G13890.2	MYB26; myb domain protein 26	-0.0996722	1	-0.112017	1	-0.00109762	1	-0.133937	1	-0.669858	0.00203614	-0.729912	4.74345e-05	-0.232257	1	-0.100957	1
PsCam017261	GO:0003700	Medtr1g008990.1:TranscriptionfactorbZIP(AHRDV1***-B3IX29_LOTJA);containsInterprodomain(s)IPR011616bZIPtranscriptionfactor,bZIP-1chr01_pseudomolecule_IMGAG_V3.51751178-1745714FEGN_Mt10012520100825	ATBZIP9-AT5G24800.1	ATBZIP9,BZO2H2,BZIP9; basic leucine zipper 9	-0.101397	1	0.253487	1	1.1501	0	0.246753	1	0.0229159	1	0.0601767	1	0.748846	9.89147e-06	0.703249	0.000174596	Medtr1g008990	MT0002_10090	0.838796	0.474899	1.08769	1.44012e-05	0.428913	1	-0.485867	1	1.90069	0	2.1141	0	0.657044	1	-0.858556	1
PsCam037510	GO:0045449	Glyma13g05480.1|PACid:16289738:PF02701,AT5G39660.1,CDF2,CDF2,(CYCLING,DOF,FACTOR,2);,DNA,binding,/,protein,binding,/,transcription,factor	CDF3-AT3G47500.1	CDF3; cycling DOF factor 3	-0.110112	1	-0.229367	1	0.704941	0.00134852	0.318298	1	0.3838	1	0.260352	1	0.270702	1	0.282438	1	Medtr7g010950	MT0021_00304	0.239864	1	0.769287	0.506467	1.03802	0.000288891	0.509092	1	0.406409	1	1.08772	1.73813e-05	0.470637	1	0.278354	1
PsCam033679	GO:0003700	Glyma17g16930.1|PACid:16305848:PF00046,PF02183,PTHR19418,AT4G37790.1,HAT22,HAT22;,transcription,factor	HAT22-AT4G37790.1	HAT22; Homeobox-leucine zipper protein family	-0.111236	1	-0.234557	1	0.6843	0.00328055	0.161965	1	0.453683	1	0.154095	1	0.274493	1	0.302636	1	Medtr4g097600	MT0001_11558	1.16865	2.16507e-05	2.02368	0	0.21812	1	-0.969989	7.7596e-05	-0.0014787	1	0.633692	1	0.186326	1	-0.525387	1
PsCam007377	GO:0045449	Glyma10g04090.1|PACid:16278517:PTHR13902,AT1G06150.1,transcription,factor	EMB1444-AT1G06150.1	EMB1444; basic helix-loop-helix (bHLH) DNA-binding superfamily protein	-0.113799	1	-0.210465	1	-0.835584	2.72276e-06	-0.0866491	1	-0.183839	1	0.211948	1	-0.40436	1	-0.437681	1	Medtr1g070180	MT0004_00886	-0.425981	1	-0.254546	1	-0.0696683	1	0.0990711	1	-0.701083	1	-0.665093	1	-0.237638	1	0.291653	1
PsCam037344	GO:0045449	Glyma03g21770.1|PACid:16252006:PF00010,PTHR10014,AT3G07340.1,basic,helix-loop-helix,(bHLH),family,protein	AT3G07340.1	basic helix-loop-helix (bHLH) DNA-binding superfamily protein	-0.116313	1	-0.0663147	1	0.161686	1	0.130433	1	-0.728413	0.000143664	-0.646455	0.0024788	-0.00248803	1	-0.0103053	1	Medtr8g012290	MT0015_00303	-0.268684	1	-0.374715	1	-0.315428	1	-0.0529818	1	-0.272629	1	-0.351938	1	-0.351248	1	0.101252	1
PsCam054829	GO:0003700	Glyma04g06810.1|PACid:16255109:PF03790,PF03791,PF03789,PTHR11850,KOG0773,AT5G25220.1,KNAT3,KNAT3,(KNOTTED1-LIKE,HOMEOBOX,GENE,3);,transcription,activator/,transcription,factor	KNAT4-AT5G11060.1	KNAT4; KNOTTED1-like homeobox gene 4	-0.131453	1	-0.147655	1	0.780374	4.2352e-05	0.169103	1	0.789548	7.20889e-06	0.598754	0.0194102	0.771439	2.85431e-06	0.486013	1	Medtr3g106400	MT0007_00845	-0.204688	1	-1.20177	1.48294e-07	0.0188837	1	-0.290172	1	0.157442	1	0.00539229	1	0.756017	1	-0.481299	1
PsCam031055	GO:0003700	Medtr5g066180.1:MPF2-like-B(Fragment)(AHRDV1*-*-C9X3R4_9SOLA);containsInterprodomain(s)IPR002100Transcriptionfactor,MADS-boxchr05_pseudomolecule_IMGAG_V3.526914299-26936912EEGN_Mt10012520100825	AGL24-AT4G24540.1	AGL24; AGAMOUS-like 24	-0.132283	1	-0.46787	1	-0.732257	0.000400208	-0.401534	1	0.143443	1	-0.12443	1	-0.808099	3.52349e-07	-0.444934	1	Medtr4g093970	MT0001_01960	0.0576354	1	0.390398	1	0.0549327	1	-0.186751	1	-0.0670816	1	0.448628	1	0.233148	1	-0.24234	1
PsCam034115	GO:0003700	C.cajan_32873:B9RHC6_RICCOGATAtranscriptionfactor,putativeOS=RicinuscommunisGN=RCOM_1450040PE=4SV=1	GATA7-AT4G36240.1	GATA7; GATA transcription factor 7	-0.134145	1	0.0293739	1	0.522359	1	-0.0576554	1	0.501719	1	0.415805	1	1.10011	0	0.782411	2.76681e-06	Medtr3g117380	MT0089_00033	-0.119373	1	0.0974144	1	0.0104425	1	-0.229423	1	0.13755	1	0.0275682	1	-0.0856221	1	0.0606839	1
PsCam001243	GO:0003700	AC233680_9.1:WRKYtranscriptionfactor30(Fragment)(AHRDV1*-**B2KJ72_HORVD)	WRKY30-AT5G24110.1	WRKY30,ATWRKY30; WRKY DNA-binding protein 30	-0.135002	1	-0.106289	1	-0.56878	0.300825	-0.435023	1	0.993847	6.1799e-11	1.29424	0	-0.30895	1	-0.421667	1	Medtr8g027860	MT0046_10138	0.273586	1	0.261	1	-1.46891	0	-0.0119436	1	-0.345366	1	-0.319539	1	-0.966505	0.0195048	-0.856547	1
PsCam017131	GO:0045449	Glyma11g13960.2|PACid:16283813:PF00010,	AT2G42280.1	basic helix-loop-helix (bHLH) DNA-binding superfamily protein	-0.138877	1	-0.267718	1	0.24137	1	0.0151899	1	-0.122784	1	-0.171068	1	1.0575	0	0.130414	1	Medtr8g036235	MT0037_10059	-0.188912	1	-0.361945	1	0.0606336	1	0.11143	1	-0.279797	1	0.207729	1	-0.0703152	1	-0.0167877	1
PsCam037583	GO:0003700	Glyma13g34770.1|PACid:16292634:PF07716,PF00170,PTHR13301:SF7,AT3G58120.1,BZIP61,BZIP61;,DNA,binding,/,transcription,activator/,transcription,factor	ATBZIP61-AT3G58120.1	ATBZIP61,BZIP61; Basic-leucine zipper (bZIP) transcription factor family protein	-0.139679	1	-0.241758	1	-0.14677	1	0.0812048	1	-2.11719	0	-2.20122	0	-0.0430579	1	-0.000120671	1	Medtr2g078370
PsCam002617	GO:0045449	C.cajan_12873:A7PEL3_VITVIChromosomechr11scaffold_13,wholegenomeshotgunsequenceOS=VitisviniferaGN=GSVIVT00016706001PE=3SV=1	IAA9-AT5G65670.2	IAA9; indole-3-acetic acid inducible 9	-0.142071	1	-0.144122	1	-1.34583	0	-0.949363	8.20149e-12	0.216665	1	0.28114	1	-1.10781	0	-0.645795	0.0027177
PsCam058352	GO:0003700	Glyma02g46280.1|PACid:16250377:PF03106,AT4G22070.1,WRKY31,WRKY31;,transcription,factor	WRKY70-AT3G56400.1	WRKY70,ATWRKY70; WRKY DNA-binding protein 70	-0.15277	1	0.0387622	1	0.873625	3.70285e-07	0.850617	7.43875e-09	-0.376695	1	-0.513336	0.536034	1.53656	0	2.18687	0
PsCam037072	GO:0045449	Medtr2g039620.2:TranscriptionfactorMYC4(AHRDV1*-*-O49687)	AT5G56960.1	basic helix-loop-helix (bHLH) DNA-binding family protein	-0.158317	1	-0.168062	1	0.151497	1	0.365954	1	-0.045448	1	-0.0940757	1	0.0827451	1	0.743436	2.24427e-05	Medtr2g039620	MT0055_10043	-0.787982	1	-0.826478	0.0990535	0.360954	1	1.54302	0	-1.2364	2.56815e-08	-0.689066	1	0.155001	1	1.04936	0.0146164
PsCam012976	GO:0045449	Medtr4g070320.1:BHLHtranscriptionfactor(AHRDV1*-**B6U6D0_MAIZE)	CIB1-AT4G34530.1	CIB1; cryptochrome-interacting basic-helix-loop-helix 1	-0.161391	1	-0.919253	8.00624e-09	-0.81145	9.23794e-06	0.00952683	1	-0.612542	0.022283	-1.37958	0	-1.09055	0	-0.330179	1	Medtr4g070320	MT0003_00839	-3.73107	0	-4.26902	0	-0.877506	0.0491662	-0.0798789	1	-3.79016	0	-4.72901	0	-2.22598	0	-0.526337	1
PsCam038417	GO:0045449	C.cajan_10646:B9N405_POPTRPredictedproteinOS=PopulustrichocarpaGN=MYB170PE=4SV=1	MYB61-AT1G09540.1	MYB61,ATMYB61; myb domain protein 61	-0.16609	1	-0.180494	1	0.0380692	1	-0.0247906	1	-1.11363	0	-0.734078	3.84751e-05	-0.0546568	1	-0.559744	0.109879	Medtr7g111290	MT0100_00049	0.0609185	1	-0.0516256	1	0.107628	1	0.00324847	1	-0.223233	1	-0.120429	1	-0.246536	1	0.0512677	1
PsCam057947	GO:0045449	Glyma15g04980.1|PACid:16297676:PF02701,AT2G28510.1,Dof-type,zinc,finger,domain-containing,protein	AT3G52440.1	Dof-type zinc finger DNA-binding family protein	-0.167262	1	-0.0920603	1	0.0472306	1	0.617162	0.00360387	-0.668326	0.00217627	-0.853781	5.77885e-08	0.318022	1	1.11372	0	Medtr2g093220	MT0016_10570	-0.79855	1	-0.400733	1	-0.839445	0.147616	0.0963701	1	-1.10015	7.27385e-06	-0.822163	0.124918	-0.764585	1	0.636647	1
PsCam044334	GO:0045449	Glyma08g01210.1|PACid:16269539:PF00010,AT5G50915.1,basic,helix-loop-helix,(bHLH),family,protein	AT5G50915.2	basic helix-loop-helix (bHLH) DNA-binding superfamily protein	-0.168308	1	-0.441973	1	-0.55923	0.422213	0.10997	1	-0.883768	4.56859e-08	-1.43723	0	-0.843437	4.29427e-08	-0.0444624	1	Medtr3g498825	MT0007_00506	-2.97558	0	-2.41228	0	0.0613412	1	0.533639	1	-0.415528	1	-0.025785	1	-1.56317	0	-0.237876	1
PsCam050960	GO:0045449	Glyma01g02350.2|PACid:16243145:PF02309,	IAA16-AT3G04730.1	IAA16; indoleacetic acid-induced protein 16	-0.169655	1	-0.11509	1	-0.686137	0.00303413	-0.481738	1	-0.295656	1	-0.0630836	1	-0.558541	0.0862247	-0.329946	1	Medtr1g080860	MT0004_10146	-0.601084	1	-0.0800614	1	-0.503298	1	-0.684612	1	-0.29993	1	-0.149706	1	-0.755168	1	-0.854735	1
PsCam007517	GO:0045449	Medtr4g078540.1:TranscriptionfactorbHLH36(AHRDV1***-Q9FLI1)	AT4G20970.1	basic helix-loop-helix (bHLH) DNA-binding superfamily protein	-0.171134	1	-0.043105	1	0.817406	6.85535e-06	0.128134	1	-0.385238	1	-0.368439	1	1.27247	0	0.383371	1	Medtr4g078350	MT0003_01214	0.0136437	1	0.0936633	1	-0.0773579	1	-0.176902	1	-0.081432	1	-0.0880331	1	0.0981145	1	-0.0229213	1
PsCam034663	GO:0045449	Medtr4g078810.1:Two-componentresponseregulator-likeAPRR2(AHRDV1*---Q6LA43);containsInterprodomain(s)IPR006447Myb-likeDNA-bindingregion,SHAQKYFclasschr04_pseudomolecule_IMGAG_V3.526028769-26033709EEGN_Mt10012520100825	GLK2-AT5G44190.1	GLK2,ATGLK2,GPRI2; GOLDEN2-like 2	-0.171497	1	-0.434699	1	-1.82252	0	-0.139084	1	0.12355	1	-0.0318287	1	-1.33279	0	-0.660034	0.001405	Medtr4g078810	MT0003_01230	-0.840338	0.45648	-1.38503	3.40358e-11	-0.0831068	1	0.309027	1	0.0183616	1	-0.581437	1	-0.575099	1	0.165019	1
PsCam024918	GO:0003700	Glyma06g10020.2|PACid:16262382:PF00319,PF01486,PTHR11945,KOG0014,	SVP-AT2G22540.1	SVP,AGL22; K-box region and MADS-box transcription factor family protein	-0.173011	1	-0.519738	0.998886	-0.741558	0.000262006	-0.341225	1	0.209173	1	-0.120037	1	-0.744485	1.25225e-05	-0.380918	1	Medtr4g093970	MT0001_01960	0.0576354	1	0.390398	1	0.0549327	1	-0.186751	1	-0.0670816	1	0.448628	1	0.233148	1	-0.24234	1
PsCam051137	GO:0003700	C.cajan_33750:C6SW46_SOYBNPutativeuncharacterizedproteinOS=GlycinemaxPE=2SV=1	DREB2A-AT5G05410.2	DREB2A,DREB2; DRE-binding protein 2A	-0.173298	1	0.490568	1	0.893353	1.27233e-07	-0.319147	1	-0.113613	1	-0.106023	1	0.368666	1	-0.0121504	1
PsCam034058	GO:0045449	ANAC076-AT4G36160.1:symbols:ANAC076,VND2,NAC076;NACdomaincontainingprotein76	VND4-AT1G12260.1	VND4,EMB2749,ANAC007,NAC007; NAC 007	-0.174183	1	-0.177269	1	0.0208362	1	-0.0519447	1	-1.6103	0	-1.42716	0	0.0190281	1	-0.131382	1	Medtr4g036030	MT0014_10093	0.00618059	1	-0.0111134	1	-0.166832	1	0.0844854	1	-0.440254	1	-0.264585	1	-0.147541	1	0.135793	1
PsCam040905	GO:0003700	Glyma05g31800.1|PACid:16260347:PF03106,AT5G64810.1,WRKY51,WRKY51;,transcription,factor	WRKY51-AT5G64810.1	WRKY51,ATWRKY51; WRKY DNA-binding protein 51	-0.178035	1	-0.11349	1	0.218851	1	0.537175	0.128535	-0.0768317	1	-0.143113	1	0.311668	1	1.26179	0	Medtr8g092010	MT0009_10361	-0.140022	1	-0.68114	1	-0.625235	1	-0.0925972	1	-0.022282	1	-0.0758688	1	0.0828315	1	-0.364688	1
PsCam050277	GO:0003700	Glyma20g36750.1|PACid:16318102:PF00170,PF07716,PF12498,PTHR22952,AT5G28770.1,BZO2H3,BZO2H3;,DNA,binding,/,protein,heterodimerization/,transcription,factor	BZO2H3-AT5G28770.2	BZO2H3; bZIP transcription factor family protein	-0.179635	1	-0.643563	0.00878599	-1.2992	0	-0.809733	9.82128e-08	0.189004	1	-0.561498	0.0874309	-1.11346	0	-0.0968162	1
PsCam000645	GO:0045449	LjChr0t2929:FMN-dependentdehydrogenase	ATAF1-AT1G01720.1	ATAF1,ANAC002; NAC (No Apical Meristem) domain transcriptional regulator superfamily protein	-0.183822	1	0.144235	1	2.64221	0	1.19368	0	0.280639	1	0.164007	1	2.08048	0	1.52401	0	Medtr3g088110	MT0006_10091	-0.17108	1	0.447705	1	1.06578	0.000109408	0.606502	1	0.415102	1	1.1887	3.21483e-07	0.9345	0.0480561	0.357421	1
PsCam050729	GO:0045449	Glyma05g01150.1|PACid:16257922:PF00010,AT3G47640.1,basic,helix-loop-helix,(bHLH),family,protein	PYE-AT3G47640.3	PYE; basic helix-loop-helix (bHLH) DNA-binding superfamily protein	-0.184273	1	0.0899114	1	1.02556	5.7586e-11	-0.112532	1	0.0360751	1	0.140895	1	0.640871	0.00230983	0.184911	1	Medtr4g108360	MT0001_01155	0.0178537	1	-0.151361	1	-0.00676139	1	-0.104535	1	-0.00562778	1	-0.0299254	1	-0.144348	1	0.213261	1
PsCam036610	GO:0045449	Glyma10g36360.1|PACid:16281170:PF02365,AT1G34190.1,anac017,anac017,(Arabidopsis,NAC,domain,containing,protein,17);,transcription,factor	anac017-AT1G34190.1	anac017,NAC017; NAC domain containing protein 17	-0.188003	1	-0.460426	1	0.275356	1	0.470018	1	0.836607	6.16161e-07	0.823673	3.23849e-07	0.734067	2.1881e-05	0.511347	0.70939	Medtr1g097300	MT0027_00101	0.0688397	1	0.546964	1	0.311331	1	-0.123752	1	1.00463	0.000261435	1.20976	1.34051e-07	0.326896	1	0.0284874	1
PsCam013244	GO:0003700	Medtr4g100450.1:Ethyleneresponsivetranscriptionfactor1a(AHRDV1*-**C0J9I9_9ROSA);containsInterprodomain(s)IPR001471Pathogenesis-relatedtranscriptionalfactorandERF,DNA-bindingchr04_pseudomolecule_IMGAG_V3.534581379-34582566EEGN_Mt10012520100825	ERF5-AT5G47230.1	ERF5,ATERF-5,ATERF5; ethylene responsive element binding factor 5	-0.196225	1	-0.212674	1	0.291038	1	0.27376	1	0.224039	1	-0.341116	1	0.0823594	1	0.876051	1.19128e-08
PsCam039854	GO:0003700	C.cajan_23330:A9Y0K9_MEDTRERN3OS=MedicagotruncatulaPE=2SV=1	RAP2.11-AT5G19790.1	RAP2.11; related to AP2 11	-0.200795	1	-0.240398	1	-0.402965	1	0.136353	1	-1.09838	0	-0.851496	6.59998e-08	-0.406958	1	-0.250711	1	Medtr8g085960	MT0009_00067	-0.23321	1	-0.261103	1	0.100258	1	0.14415	1	-0.0827148	1	-0.0441632	1	0.0306647	1	-0.00261728	1
PsCam042955	GO:0003700	C.cajan_00569:Q7XAU4_SOYBNEthyleneresponsiveproteinOS=GlycinemaxGN=EREBPE=2SV=1	RAP2.12-AT1G53910.2	RAP2.12; related to AP2 12	-0.202	1	-0.385452	1	-0.183756	1	-0.0254087	1	0.479115	1	0.610403	0.0119029	0.000742101	1	-0.230037	1	Medtr8g022820	MT0028_10247	0.0609026	1	0.11703	1	0.0613408	1	-0.12812	1	0.0988581	1	0.09381	1	0.00280888	1	0.0393467	1
PsCam042913	GO:0003700	Glyma12g09430.2|PACid:16286970:PF00170,PF07716,PTHR22952:SF8,	TGA9-AT1G08320.3	TGA9,bZIP21; bZIP transcription factor family protein	-0.202946	1	-0.246951	1	0.688787	0.00270985	0.447798	1	-0.514672	0.836727	-0.574622	0.051981	0.384527	1	0.305838	1	Medtr2g086420	MT0019_00279	-0.0179232	1	0.119637	1	-0.0448774	1	-0.074518	1	0.197936	1	0.415219	1	-0.305109	1	0.0174192	1
PsCam037217	GO:0003700	Medtr4g132430.1:TranscriptionfactorWRKY19(Fragment)(AHRDV1*-*-A9T3C9_PHYPA)	WRKY6-AT1G62300.1	WRKY6,ATWRKY6; WRKY family transcription factor	-0.202979	1	-0.224128	1	0.698723	0.00176724	0.240015	1	-0.0241807	1	-0.178155	1	0.705742	9.60642e-05	0.330505	1	Medtr4g132430
PsCam039506	GO:0045449	Glyma08g04070.1|PACid:16269886:PF02309,AT4G29080.1,PAP2,PAP2,(PHYTOCHROME-ASSOCIATED,PROTEIN,2);,transcription,factor	SHY2-AT1G04240.1	SHY2,IAA3; AUX/IAA transcriptional regulator family protein	-0.203793	1	-0.0859293	1	-1.52176	0	-1.79838	0	-0.180595	1	-0.369055	1	-0.976893	7.24894e-12	-1.23497	0
PsCam029334	GO:0045449	Medtr4g097920.1:BHLHtranscriptionfactor(AHRDV1*-*-Q401N4_9LILI)	AT2G22760.1	basic helix-loop-helix (bHLH) DNA-binding superfamily protein	-0.204763	1	-0.210758	1	0.357326	1	-0.0598571	1	-0.219758	1	-0.235796	1	0.884776	3.27652e-09	0.151745	1
PsCam034334	GO:0045449	Glyma08g10550.2|PACid:16270664:PF02362,PF06507,PF02309,	ARF6-AT1G30330.1	ARF6; auxin response factor 6	-0.204839	1	-0.653704	0.00572127	-0.0498036	1	0.1508	1	-0.630292	0.0108498	-0.931186	5.22052e-10	-0.0264515	1	0.0829616	1	Medtr8g079492	MT0076_00077	0.331874	1	0.16963	1	-0.571906	1	-0.258802	1	0.451885	1	0.787927	0.33143	-0.105397	1	-0.330436	1
PsCam040379	GO:0003700	Glyma04g05700.1|PACid:16254986:PF03106,AT5G26170.1,WRKY50,WRKY50;,transcription,factor	WRKY50-AT5G26170.1	WRKY50,ATWRKY50; WRKY DNA-binding protein 50	-0.204845	1	-0.165378	1	-0.0527167	1	0.100128	1	-0.824926	1.14906e-06	-0.564132	0.0788374	-0.0581077	1	-0.0105732	1	Medtr1g015140	MT0002_10325	0.649826	1	-0.106919	1	-1.3444	1.65925e-09	0.275586	1	-1.24925	1.46014e-08	0.860459	0.0400702	1.50017	9.21807e-11	-0.429062	1
PsCam002248	GO:0045449	Glyma13g05420.1|PACid:16289731:PF04770,AT5G39760.1,AtHB23,AtHB23,(ARABIDOPSIS,THALIANA,HOMEOBOX,PROTEIN,23);,DNA,binding,/,transcription,factor	AtHB26-AT5G60480.1	AtHB26,HB26,ZHD12; homeobox protein 26	-0.207423	1	-0.123397	1	0.145907	1	-0.083962	1	-0.638827	0.00762402	-0.528699	0.305491	0.0525595	1	-0.170515	1	Medtr6g073013	MT0042_10149	-0.276666	1	-0.357469	1	0.192216	1	0.0234643	1	-1.06049	3.34262e-05	-1.27054	9.87549e-09	-0.429513	1	0.0898645	1
PsCam001343	GO:0045449	Medtr2g101500.1:Auxin-responsiveproteinIAA27(AHRDV1***-Q9ZSY8)	IAA8-AT2G22670.4	IAA8; indoleacetic acid-induced protein 8	-0.211674	1	-0.244112	1	-1.03789	2.55938e-11	-0.750651	3.2925e-06	-0.167379	1	-0.145759	1	-0.656798	0.00108686	-0.393249	1	Medtr2g101500	MT0016_00195	0.119692	1	-0.699576	1	-0.642553	1	-0.71147	0.593963	0.812192	0.139174	0.520882	1	0.298991	1	-0.416981	1
PsCam053134	GO:0045449	Glyma13g20160.1|PACid:16290930:PF04689,AT3G09735.1,DNA-binding,S1FA,family,protein	0	0	-0.213027	1	0.257717	1	1.08668	0	0.103185	1	-0.39723	1	-0.569066	0.064868	0.166666	1	0.385888	1
PsCam013573	GO:0045449	Medtr7g100900.1:Eukaryotictranslationinitiationfactor5B(AHRDV1*-*-Q05D44)	0	0	-0.214149	1	0.18979	1	0.745782	0.000215798	-0.0282817	1	-0.363978	1	-0.422786	1	0.17641	1	0.290608	1
PsCam051172	GO:0045449	Glyma10g31700.1|PACid:16280615:PF02701,AT4G24060.1,Dof-type,zinc,finger,domain-containing,protein	DAG1-AT3G61850.1	DAG1; Dof-type zinc finger DNA-binding family protein	-0.215591	1	-0.12452	1	0.0138842	1	0.0386997	1	-0.677122	0.00148219	-0.587908	0.0303613	0.0249545	1	0.120334	1	Medtr1g077600	MT0004_00007	0.483612	1	0.721759	1	-0.209894	1	-0.595301	1	0.393305	1	1.03635	0.00011622	0.361862	1	-0.522414	1
PsCam054948	GO:0003700	Glyma08g08720.1|PACid:16270448:PF03106,AT4G18170.1,WRKY28,WRKY28;,transcription,factor	WRKY71-AT1G29860.1	WRKY71,ATWRKY71; WRKY DNA-binding protein 71	-0.22069	1	-0.123502	1	1.09004	0	0.455608	1	-0.0486047	1	-0.0742254	1	0.460006	1	0.344053	1	Medtr5g091390	MT0010_10654	0.0865412	1	0.210892	1	0.304487	1	0.268427	1	-0.00199635	1	0.179367	1	0.209349	1	0.37037	1
PsCam017362	GO:0003700	Medtr8g087300.1:WRKYtranscriptionfactor11(Fragment)(AHRDV1*-*-B2KJ54_HORVD)	WRKY65-AT1G29280.1	WRKY65,ATWRKY65; WRKY DNA-binding protein 65	-0.221305	1	0.0598416	1	1.39469	0	0.389671	1	0.246931	1	0.100471	1	0.700727	0.000124117	0.939282	2.18518e-10	Medtr8g087000	MT0009_00115	-0.0552181	1	0.228518	1	-0.16617	1	-0.293317	1	-0.150731	1	-0.0503371	1	-0.0337322	1	0.0600563	1
PsCam033928	GO:0003700	Medtr7g011820.1:WRKYtranscriptionfactor43(Fragment)(AHRDV1*-*-B2KJ83_HORVD)	WRKY4-AT1G13960.1	WRKY4; WRKY DNA-binding protein 4	-0.222967	1	-0.438263	1	-0.294048	1	0.301371	1	1.08686	0	1.06081	0	-0.645329	0.0018737	-0.106174	1	Medtr7g011820	MT0021_10315	-0.452271	1	0.0203323	1	0.644808	1	-0.192715	1	0.0254733	1	0.969585	0.00120427	0.602505	1	-0.0314181	1
PsCam039067	GO:0045449	Glyma08g18050.1|PACid:16271547:PF02365,AT3G12910.1,transcription,factor	anac042-AT2G43000.1	anac042,NAC042; NAC domain containing protein 42	-0.228818	1	-0.127154	1	0.351886	1	0.514648	0.323653	0.315041	1	0.196476	1	0.582548	0.0314792	1.22242	0
PsCam045632	GO:0045449	Glyma13g19250.1|PACid:16290816:PF00010,PTHR23042,AT2G20180.1,PIL5,PIL5,(PHYTOCHROME,INTERACTING,FACTOR,3-LIKE,5);,DNA,binding,/,phytochrome,binding,/,transcription,factor	PIL5-AT2G20180.3	PIL5; phytochrome interacting factor 3-like 5	-0.229492	1	-0.497653	1	-0.482963	1	0.100883	1	0.626386	0.0127325	0.49336	1	-0.583973	0.0296152	-0.263121	1	Medtr1g069155	MT0004_10848	0.0242613	1	-0.172293	1	-0.0727901	1	0.020194	1	0.334808	1	0.699197	1	0.349829	1	-0.0440843	1
PsCam045122	GO:0003700	Glyma15g13640.1|PACid:16298681:PF00046,PF00170,PF01852,PF08670,PTHR19418,KOG0483,K09338,AT2G34710.1,PHB,PHB,(PHABULOSA);,DNA,binding,/,transcription,factor	PHB-AT2G34710.1	PHB,ATHB14,ATHB-14,PHB-1D; Homeobox-leucine zipper family protein / lipid-binding START domain-containing	-0.230299	1	-0.300339	1	-0.065453	1	0.0678551	1	-1.52561	0	-1.49887	0	-0.034879	1	0.022479	1	Medtr2g030130	MT0018_10234	-0.140401	1	-0.238006	1	-0.0888328	1	-0.0313667	1	-0.2407	1	-0.211922	1	0.0401276	1	-0.0629307	1
PsCam017634	GO:0003700	Medtr7g104480.1:Abscisicacidinsensitive(AHRDV1***-B3U2B5_CUCSA);containsInterprodomain(s)IPR011616bZIPtranscriptionfactor,bZIP-1chr07_pseudomolecule_IMGAG_V3.533502655-33504918EEGN_Mt10012520100825	ABI5-AT2G36270.1	ABI5,GIA1; Basic-leucine zipper (bZIP) transcription factor family protein	-0.230391	1	-0.238206	1	0.0287356	1	0.343918	1	-0.786311	8.49506e-06	-0.670261	0.000839843	-0.145486	1	-0.060102	1	Medtr7g104480	MT0031_00314	0.116667	1	0.0853178	1	0.044861	1	0.0325602	1	0.0779284	1	0.244531	1	0.175984	1	0.037431	1
PsCam021157	GO:0045449	C.cajan_32511:B7FHX6_MEDTRPutativeuncharacterizedproteinOS=MedicagotruncatulaPE=2SV=1	ILR3-AT5G54680.1	ILR3,bHLH105; basic helix-loop-helix (bHLH) DNA-binding superfamily protein	-0.239856	1	0.0816017	1	0.639813	0.0204867	-0.146298	1	-0.254705	1	-0.205179	1	-0.0213674	1	-0.129677	1	Medtr4g081370	MT0003_11344	-0.0733975	1	-0.202405	1	0.107458	1	0.216167	1	0.131933	1	-0.137305	1	-0.204044	1	0.305419	1
PsCam005194	GO:0045449	Medtr5g014600.1:TranscriptionfactorbHLH25(AHRDV1***-Q9T072)	AT4G37850.1	basic helix-loop-helix (bHLH) DNA-binding superfamily protein	-0.239968	1	-0.0963415	1	-0.0903283	1	-0.0129406	1	-0.950573	9.06385e-10	-0.771946	5.44568e-06	-0.187325	1	0.0085571	1	Medtr5g014600	MT0005_00479	-3.13842	0	-3.59779	0	0.555758	1	1.55253	0	-1.77875	0	-3.15698	0	-1.12492	0.00014788	1.1754	0.000407209
PsCam033741	GO:0003700	Glyma02g44220.1|PACid:16250120:PF04873,AT3G20770.1,EIN3,EIN3,(ETHYLENE-INSENSITIVE3);,transcription,factor	EIN3-AT3G20770.1	EIN3,AtEIN3; Ethylene insensitive 3 family protein	-0.240928	1	-0.29608	1	0.686403	0.00299988	-0.160976	1	0.427001	1	0.330838	1	0.496997	0.95427	0.185279	1	Medtr5g087790	MT0010_10477	-0.0721105	1	-0.105721	1	-0.221418	1	-0.48049	1	-0.534445	1	-0.270307	1	0.293905	1	-0.405978	1
PsCam038514	GO:0045449	Glyma01g37310.1|PACid:16245466:PF02365,AT2G18060.1,VND1,VND1,(VASCULAR,RELATED,NAC-DOMAIN,PROTEIN,1);,transcription,factor	VND1-AT2G18060.1	VND1,ANAC037; vascular related NAC-domain protein 1	-0.243328	1	-0.0194678	1	0.375265	1	0.146073	1	-0.700896	0.000512614	-0.636604	0.00383766	0.431071	1	0.137325	1	Medtr5g021710	MT0005_00820	0.0640495	1	0.185419	1	-0.235983	1	0.834172	0.0117507	-0.133389	1	-0.125571	1	0.349763	1	1.19941	0.000197143
PsCam006792	GO:0003700	Medtr7g100590.1:Transcriptionfactor(Fragment)(AHRDV1*---Q84N25_FRAAN);containsInterprodomain(s)IPR001471Pathogenesis-relatedtranscriptionalfactorandERF,DNA-bindingchr07_pseudomolecule_IMGAG_V3.531707725-31711040EEGN_Mt10012520100825	RAP2.7-AT2G28550.3	RAP2.7; related to AP2.7	-0.243693	1	-0.197452	1	0.106255	1	0.0981361	1	-0.528897	0.512027	-0.601347	0.017421	0.0518985	1	0.0796388	1
PsCam000485	GO:0003700	Glyma06g35710.1|PACid:16264322:PF00847,AT3G15210.1,ERF4,ERF4,(ETHYLENE,RESPONSIVE,ELEMENT,BINDING,FACTOR,4);,DNA,binding,/,protein,binding,/,transcription,factor/,transcription,repressor	ERF9-AT5G44210.1	ERF9,ATERF9,ATERF-9; erf domain protein 9	-0.243878	1	0.0487306	1	1.02657	5.11876e-11	-0.257663	1	-0.109594	1	0.0195653	1	1.09366	0	0.322425	1	Medtr2g078680	MT0027_00377	0.93217	0.0383517	0.45516	1	-0.099044	1	-0.0825275	1	1.74945	0	0.498869	1	-0.356575	1	-0.070877	1
PsCam000232	GO:0003700	C.cajan_21449:B9SW78_RICCOProteinAINTEGUMENTA,putativeOS=RicinuscommunisGN=RCOM_0328910PE=4SV=1	RAP2.7-AT2G28550.3	RAP2.7; related to AP2.7	-0.249737	1	-0.421746	1	-0.954641	3.97983e-09	-0.473217	1	0.117229	1	-0.208066	1	-0.906179	8.26379e-10	-0.56958	0.0738025	Medtr2g093060	MT0016_10580	0.0883831	1	0.0483248	1	0.0154198	1	0.0938802	1	0.279855	1	0.193449	1	-0.279912	1	-0.11216	1
PsCam036466	GO:0045449	Glyma18g05020.1|PACid:16307959:PF02365,AT1G65910.1,anac028,anac028,(Arabidopsis,NAC,domain,containing,protein,28);,transcription,factor	anac028-AT1G65910.1	anac028,NAC028; NAC domain containing protein 28	-0.25913	1	-0.228656	1	-0.117815	1	-0.0222472	1	-1.38644	0	-1.31058	0	0.0364203	1	0.017062	1	Medtr3g064580	MT0006_11124	-0.0443289	1	0.0464047	1	0.0976034	1	0.00511945	1	-0.26459	1	-0.36433	1	-0.0793668	1	0.259	1
PsCam038607	GO:0003700	C.cajan_08200:B9H780_POPTRPredictedproteinOS=PopulustrichocarpaGN=POPTRDRAFT_716556PE=3SV=1	TGA3-AT1G22070.1	TGA3; TGA1A-related gene 3	-0.260931	1	0.83465	9.40461e-07	0.0790444	1	-0.770079	1.06705e-06	-0.637056	0.00820617	-0.0206473	1	-0.0603507	1	-0.390693	1	Medtr3g073560	MT0006_00714	0.398277	1	0.313651	1	0.296684	1	0.364182	1	1.52071	0	1.69602	0	0.690106	1	0.198816	1
PsCam029335	GO:0045449	Glyma17g16740.1|PACid:16305829:PF00010,PTHR23042,AT2G22750.1,basic,helix-loop-helix,(bHLH),family,protein	AT4G37850.1	basic helix-loop-helix (bHLH) DNA-binding superfamily protein	-0.262191	1	-0.194466	1	0.386493	1	-0.0200919	1	-0.235826	1	-0.23681	1	0.84968	2.93437e-08	0.00630179	1
PsCam001401	GO:0045449	LjChr0t8909:Helix-loop-helixDNA-binding	AT1G68810.1	basic helix-loop-helix (bHLH) DNA-binding superfamily protein	-0.266139	1	-0.354362	1	0.458485	1	0.264203	1	-1.09883	0	-1.01149	4.42417e-12	0.251694	1	0.277953	1	Medtr2g091190	MT0016_00579	0.232311	1	-0.13514	1	0.03956	1	0.522728	1	0.0546544	1	-0.181873	1	-0.117465	1	0.556795	1
PsCam043561	GO:0003700	Glyma14g11920.1|PACid:16295221:PF03106,AT1G80840.1,WRKY40,WRKY40;,transcription,factor	WRKY40-AT1G80840.1	WRKY40,ATWRKY40; WRKY DNA-binding protein 40	-0.266495	1	-0.257837	1	0.763498	9.45544e-05	0.848752	8.39012e-09	0.000892855	1	-0.0582741	1	1.228	0	1.40955	0	Medtr1g013790	MT0002_10286	-0.0365789	1	-0.0227076	1	0.0419125	1	-0.061563	1	-0.0552453	1	-0.096974	1	-0.0332278	1	0.0751873	1
PsCam033849	GO:0003700	Medtr4g070860.1:BZIPtranscriptionfactorATB2(AHRDV1***-Q8L5W2_SOYBN);containsInterprodomain(s)IPR011616bZIPtranscriptionfactor,bZIP-1chr04_pseudomolecule_IMGAG_V3.522268384-22269880EEGN_Mt10012520100825	AtbZIP44-AT1G75390.1	AtbZIP44,bZIP44; basic leucine-zipper 44	-0.281522	1	-0.601199	0.0492698	-0.126739	1	0.128434	1	0.922924	4.74616e-09	0.507146	0.669458	0.1933	1	0.307728	1
PsCam043184	GO:0045449	Glyma02g38260.3|PACid:16249444:PF02309,	IAA9-AT5G65670.2	IAA9; indole-3-acetic acid inducible 9	-0.28271	1	-0.0081165	1	-0.140122	1	-0.637709	0.00133536	-0.10541	1	-0.261023	1	-0.418527	1	-0.522619	0.465843	Medtr8g067530	MT0033_00110	-0.032171	1	-0.0633881	1	-0.000736257	1	-0.142501	1	0.0344912	1	0.179414	1	-0.026527	1	-0.265095	1
PsCam050212	GO:0045449	Glyma17g03480.1|PACid:16304279:PF00249,PTHR10641,KOG0048,K09422,AT5G49330.1,AtMYB111,AtMYB111,(myb,domain,protein,111);,DNA,binding,/,transcription,factor	ATMYB4-AT4G38620.1	ATMYB4,MYB4; myb domain protein 4	-0.287616	1	-0.418817	1	-0.383427	1	-0.112737	1	-0.489094	1	-0.652904	0.00185557	-0.0406481	1	0.172672	1	Medtr4g073420	MT0003_00984	-0.491248	1	-0.3586	1	-0.370624	1	-0.331068	1	-0.541539	1	-0.659384	1	-0.478349	1	-0.311426	1
PsCam053708	GO:0045449	Glyma10g04610.1|PACid:16278573:PF02309,AT2G33310.1,IAA13,IAA13;,transcription,factor	IAA13-AT2G33310.3	IAA13; auxin-induced protein 13	-0.289405	1	-0.133432	1	0.669454	0.00612331	0.179627	1	0.0266286	1	0.0412055	1	0.607748	0.0104781	0.208049	1	Medtr1g069495	MT0004_10885	0.267224	1	0.487613	1	0.0214977	1	-0.249381	1	-0.233523	1	0.114592	1	0.170405	1	-0.155689	1
PsCam034792	GO:0003700	Glyma16g32070.1|PACid:16303580:PF00447,PTHR10015,AT5G62020.1,HSFB2A,AT-HSFB2A;,DNA,binding,/,transcription,factor	AT-HSFB2A-AT5G62020.1	AT-HSFB2A,HSFB2A; heat shock transcription factor B2A	-0.291833	1	-0.633448	0.0133929	-0.231198	1	-0.22729	1	0.900718	1.73449e-08	0.323626	1	-0.475844	1	-0.366005	1
PsCam039818	GO:0003700	Glyma06g11700.1|PACid:16262587:PF00847,AT1G77640.1,AP2,domain-containing,transcription,factor,,putative	AT1G44830.1	Integrase-type DNA-binding superfamily protein	-0.293914	1	-0.0431491	1	0.0362271	1	0.047443	1	-0.573772	0.100412	-0.718834	8.23184e-05	0.222914	1	0.317105	1	Medtr3g072610	MT0006_10776	-0.199515	1	-0.21254	1	-0.0131006	1	-0.00799688	1	0.0553352	1	-0.368952	1	-0.234998	1	0.189394	1
PsCam027626	GO:0003700	Glyma06g46000.1|PACid:16265316:PF00046,PF01852,PTHR19418,AT1G05230.1,HDG2,HDG2,(HOMEODOMAIN,GLABROUS,2);,DNA,binding,/,transcription,factor	HDG2-AT1G05230.4	HDG2; homeodomain GLABROUS 2	-0.295423	1	-0.422514	1	-0.358791	1	-0.137218	1	-0.608734	0.0259385	-0.384302	1	-0.262398	1	-0.47378	1	Medtr4g047800	MT0092_10076	-0.619328	1	-0.501323	1	-0.463199	1	-0.499364	1	-1.00303	0.000276795	-1.06756	3.70243e-05	-0.480421	1	-0.301128	1
PsCam038132	GO:0003700	Glyma14g09190.1|PACid:16294921:PF00447,PTHR10015,AT1G46264.1,HSFB4,AT-HSFB4;,DNA,binding,/,transcription,factor	AT-HSFB4-AT1G46264.1	AT-HSFB4,HSFB4,SCZ; heat shock transcription factor B4	-0.298102	1	-0.215292	1	-0.153473	1	-0.0407013	1	-0.83913	5.37969e-07	-0.733265	4.00817e-05	-0.197336	1	-0.328311	1	Medtr3g101870	MT0007_10671	-1.32298	6.94121e-08	-1.8674	0	-0.131982	1	-0.0996989	1	-1.53549	0	-1.97903	0	-0.743722	1	-0.138015	1
PsCam025609	GO:0003700	LjChr1t2691:Wingedhelix-turn-helixtranscriptionrepressorDNA-binding	AT-HSFA8-AT1G67970.1	AT-HSFA8,HSFA8; heat shock transcription factor A8	-0.300135	1	-0.625201	0.0188004	-0.291061	1	0.0604367	1	-0.142296	1	-0.116653	1	0.386318	1	-0.0844035	1
PsCam046199	GO:0045449	Glyma15g12930.1|PACid:16298596:PF00249,AT3G24120.1,myb,family,transcription,factor	AT3G24120.1	Homeodomain-like superfamily protein	-0.304973	1	-0.66511	0.0035051	0.603364	0.0843414	0.197746	1	-0.928709	3.37011e-09	-1.05844	0	-0.106041	1	-0.0744977	1	Medtr2g027800	MT0018_00145	-0.471926	1	0.0477985	1	-0.1021	1	-0.347644	1	-0.257741	1	-0.127353	1	-0.325037	1	-0.165985	1
PsCam011316	GO:0045449	Glyma15g42680.1|PACid:16300865:PF00010,AT2G42280.1,basic,helix-loop-helix,(bHLH),family,protein	AT2G42280.1	basic helix-loop-helix (bHLH) DNA-binding superfamily protein	-0.30553	1	-0.579031	0.11628	0.253602	1	-0.0665846	1	-0.206279	1	-0.432318	1	0.987505	0	0.0124439	1	Medtr8g036235	MT0037_10059	-0.188912	1	-0.361945	1	0.0606336	1	0.11143	1	-0.279797	1	0.207729	1	-0.0703152	1	-0.0167877	1
PsCam050122	GO:0045449	Glyma18g49630.1|PACid:16310953:PF00249,PTHR10641,KOG0048,K09422,AT5G15310.1,ATMYB16,ATMYB16,(MYB,DOMAIN,PROTEIN,16);,DNA,binding,/,transcription,factor	MYB106-AT3G01140.1	MYB106,NOK,AtMYB106; myb domain protein 106	-0.311065	1	-0.362869	1	-0.860315	7.51478e-07	-0.233393	1	-0.635273	0.00883552	-0.460609	1	-0.405594	1	-0.220564	1
PsCam045058	GO:0045449	Glyma03g17450.1|PACid:16251876:PF02362,PF06507,PF02309,AT4G23980.1,ARF9,ARF9,(AUXIN,RESPONSE,FACTOR,9);,transcription,factor	ARF9-AT4G23980.2	ARF9; auxin response factor 9	-0.314057	1	-0.585719	0.0900256	-0.121888	1	-0.0016731	1	1.16244	0	1.16415	0	0.290895	1	0.00510866	1	Medtr4g021580	MT0014_00718	0.0890645	1	0.140151	1	0.00558337	1	-0.126322	1	0.0115561	1	-0.00126147	1	-0.0841225	1	-0.0651646	1
PsCam049696	GO:0045449	Glyma13g24600.1|PACid:16291435:PF02701,AT1G28310.1,Dof-type,zinc,finger,domain-containing,protein	AT1G28310.2	Dof-type zinc finger DNA-binding family protein	-0.318112	1	-0.531028	0.674167	-1.06075	6.39845e-12	-0.00484039	1	-0.34078	1	0.053438	1	-0.422235	1	-0.219546	1	Medtr4g088580	MT0041_00107	-0.556534	1	-0.213128	1	-0.0155962	1	-0.234201	1	0.219424	1	0.441833	1	-0.335525	1	-0.34223	1
PsCam039300	GO:0003700	C.cajan_00203:Q2HUA6_MEDTRPathogenesis-relatedtranscriptionalfactorandERFOS=MedicagotruncatulaGN=MtrDRAFT_AC149206g18v2PE=4SV=1	SHN1-AT1G15360.1	SHN1,WIN1; Integrase-type DNA-binding superfamily protein	-0.318332	1	-0.172639	1	0.261113	1	0.0688528	1	-0.626911	0.0124625	-0.692908	0.000289871	0.0145824	1	-0.0271106	1
PsCam044359	GO:0003700	Glyma11g03900.1|PACid:16282594:PF00847,AT5G47230.1,ERF5,ERF5,(ETHYLENE,RESPONSIVE,ELEMENT,BINDING,FACTOR,5);,DNA,binding,/,transcription,activator/,transcription,factor	ATERF6-AT4G17490.1	ATERF6,ERF-6-6,ERF6; ethylene responsive element binding factor 6	-0.318408	1	-0.315627	1	0.64389	0.0174038	0.369417	1	0.299781	1	-0.441675	1	0.190956	1	1.20021	0
PsCam053590	GO:0045449	Medtr6g015150.1:GenomicDNAchromosome5TACcloneK3(AHRDV1*-*-Q9FL84_ARATH)	AT3G29370.1	unknown protein; BEST Arabidopsis thaliana protein match is: unknown protein (TAIR:AT5G39240.1); Has 16 Blast hits to	-0.31883	1	-0.270508	1	0.110822	1	-0.00434659	1	-1.08712	0	-0.970812	3.98176e-11	0.00393263	1	0.0659789	1	Medtr6g015150	MT0025_00423	0.320351	1	-0.144689	1	-0.332367	1	0.0522015	1	0.05534	1	-0.172403	1	-0.25512	1	0.201567	1
PsCam046173	GO:0003700	C.cajan_26666:A5BVH3_VITVIPutativeuncharacterizedproteinOS=VitisviniferaGN=VITISV_042733PE=4SV=1	WRKY71-AT1G29860.1	WRKY71,ATWRKY71; WRKY DNA-binding protein 71	-0.320973	1	-0.272516	1	0.789336	2.7459e-05	0.31328	1	-0.116201	1	-0.145362	1	0.498666	0.897083	0.516353	0.589146	Medtr4g094588	MT0001_11737	0.372207	1	0.394563	1	0.521809	1	0.650682	1	0.347045	1	0.622215	1	0.469296	1	0.747893	1
PsCam020968	GO:0003700	Glyma13g21490.1|PACid:16291082:PF00447,PTHR10015,KOG0627,AT5G03720.1,HSFA3,AT-HSFA3;,DNA,binding,/,transcription,factor	AT-HSFA3-AT5G03720.1	AT-HSFA3,HSFA3; heat shock transcription factor A3	-0.3261	1	-0.0145226	1	-0.850211	1.27713e-06	-0.0653564	1	1.80086	0	2.0087	0	-0.674288	0.000465476	-0.104536	1	Medtr1g061170	MT0004_10558	-0.184841	1	0.316102	1	0.1313	1	-0.0063897	1	0.457222	1	0.858453	0.0425795	-0.127552	1	-0.20945	1
PsCam043191	GO:0003700	Glyma01g06550.1|PACid:16243612:PF03106,AT1G13960.1,WRKY4,WRKY4;,DNA,binding,/,transcription,factor	WRKY58-AT3G01080.1	WRKY58,ATWRKY58; WRKY DNA-binding protein 58	-0.32763	1	-0.272076	1	-0.239671	1	0.248949	1	1.23494	0	1.51774	0	-0.065808	1	0.112801	1	Medtr4g082580	MT0003_11400	-0.0373941	1	0.268238	1	-0.465194	1	-0.770375	0.097106	-0.48212	1	0.406463	1	0.616737	1	-0.840195	1
PsCam004861	GO:0045449	Medtr1g094960.1:Auxinresponsefactor3(AHRDV1***-A4L9W4_GOSHI)	ARF16-AT4G30080.1	ARF16; auxin response factor 16	-0.328482	1	-0.635176	0.0124677	-0.26265	1	-0.0785689	1	-0.527947	0.529313	-0.404965	1	-0.100197	1	-0.147252	1	Medtr1g094960	MT0027_10212	-0.256604	1	-0.543678	1	-0.251867	1	-0.242866	1	0.151107	1	-0.0799948	1	-0.371539	1	-0.104607	1
PsCam038291	GO:0003700	Glyma14g38460.1|PACid:16296829:PF00170,PF07716,PTHR13301:SF7,AT1G06850.1,AtbZIP52,AtbZIP52,(Arabidopsis,thaliana,basic,leucine,zipper,52);,DNA,binding,/,transcription,factor	AtbZIP52-AT1G06850.1	AtbZIP52,bZIP52; basic leucine-zipper 52	-0.328787	1	-0.160073	1	0.111511	1	-0.108509	1	-1.1808	0	-1.18514	0	-0.0767417	1	-0.115286	1	Medtr5g075390	MT0063_10013	-1.68448	0	-1.89755	0	0.0843607	1	-0.181859	1	-1.20954	8.21883e-08	-2.33485	0	-0.840541	0.575937	-0.262708	1
PsCam005090	GO:0045449	Medtr2g086880.1:NACdomainproteinIPR003441(AHRDV1*-*-B9HQ28_POPTR)	ANAC040-AT2G27300.1	ANAC040,NTL8; NTM1-like 8	-0.338277	1	-0.180773	1	0.00454051	1	-0.269225	1	-0.774978	1.5018e-05	-0.751146	1.6125e-05	-0.138027	1	-0.182216	1	Medtr2g086880	MT0019_00307	-0.100392	1	-0.257074	1	-0.636317	1	-0.198267	1	-0.0144173	1	0.0301765	1	-0.0591882	1	-0.123235	1
PsCam005282	GO:0003700	C.cajan_40070:C6T3Q8_SOYBNPutativeuncharacterizedproteinOS=GlycinemaxPE=2SV=1	TINY2-AT5G11590.1	TINY2; Integrase-type DNA-binding superfamily protein	-0.339826	1	-0.278232	1	0.0602532	1	-0.0306849	1	-0.90709	1.19972e-08	-1.01828	0	0.252147	1	-0.126608	1	Medtr6g088405	MT0024_00262	0.122587	1	-0.268876	1	0.0482154	1	0.00530693	1	-0.205519	1	-0.074706	1	0.0580066	1	-0.0177849	1
PsCam017234	GO:0045449	C.cajan_09523:A5AWW8_VITVIPutativeuncharacterizedproteinOS=VitisviniferaGN=VITISV_008845PE=4SV=1	AT2G42280.1	basic helix-loop-helix (bHLH) DNA-binding superfamily protein	-0.34296	1	-0.498597	1	0.349369	1	0.106723	1	-0.203388	1	-0.324756	1	1.26777	0	0.0873948	1	Medtr8g036235	MT0037_10059	-0.188912	1	-0.361945	1	0.0606336	1	0.11143	1	-0.279797	1	0.207729	1	-0.0703152	1	-0.0167877	1
PsCam050251	GO:0003700	Glyma09g41050.1|PACid:16277939:PF03106,AT3G56400.1,WRKY70,WRKY70;,transcription,factor/,transcription,repressor	WRKY70-AT3G56400.1	WRKY70,ATWRKY70; WRKY DNA-binding protein 70	-0.344425	1	-0.344861	1	0.461333	1	0.878693	1.18101e-09	-1.04683	0	-0.894246	5.18955e-09	1.31643	0	1.7153	0
PsCam046123	GO:0045449	Glyma07g03050.1|PACid:16265985:PF00010,PTHR23042,AT2G22750.1,basic,helix-loop-helix,(bHLH),family,protein	AT2G22760.1	basic helix-loop-helix (bHLH) DNA-binding superfamily protein	-0.35692	1	-0.238609	1	0.246402	1	0.00239386	1	-0.773847	1.58894e-05	-0.7896	2.1198e-06	1.12549	0	0.0555579	1
PsCam055979	GO:0045449	Glyma12g29280.3|PACid:16288275:PF02362,PF06507,PF02309,	ARF4-AT5G60450.1	ARF4; auxin response factor 4	-0.364888	1	-0.475779	1	-0.71327	0.000935384	-0.09628	1	0.796918	4.94866e-06	0.696265	0.000246879	-0.518359	0.426528	-0.270723	1	Medtr4g060460	MT0003_00426	-0.0485606	1	-0.00314139	1	-1.2327	1.90759e-07	-0.748069	0.195834	0.705122	1	0.374611	1	-0.97867	0.0137426	-0.660997	1
PsCam048285	GO:0045449	AT4G18020.5:CheY-liketwo-componentresponsiveregulatorfamilyprotein	APRR2-AT4G18020.6	APRR2; CheY-like two-component responsive regulator family protein	-0.364981	1	-0.3466	1	-0.446757	1	-0.164133	1	0.00182221	1	0.386814	1	-0.594347	0.0189098	-0.521128	0.492735	Medtr5g014040	MT0005_00449	-1.1893	1.04461e-05	-0.923896	0.00478938	-0.103242	1	0.10024	1	-1.49282	0	-0.939073	0.00333805	-0.199151	1	0.190614	1
PsCam035946	GO:0045449	Glyma07g06090.1|PACid:16266364:PF00010,PTHR11514,KOG4029,AT1G01260.1,basic,helix-loop-helix,(bHLH),family,protein	AT1G01260.3	basic helix-loop-helix (bHLH) DNA-binding superfamily protein	-0.365173	1	-0.877542	8.87084e-08	-0.223646	1	-0.483729	1	0.231314	1	-0.290928	1	0.921599	2.97206e-10	-0.295432	1	Medtr8g027495	MT0046_10171	-0.0817218	1	-0.402073	1	-0.360089	1	-0.0484873	1	0.533146	1	0.132385	1	-0.306156	1	-0.0487717	1
PsCam045688	GO:0003700	C.cajan_33548:C6TEF2_SOYBNPutativeuncharacterizedproteinOS=GlycinemaxPE=2SV=1	KNAT6-AT1G23380.1	KNAT6,KNAT6L,KNAT6S; KNOTTED1-like homeobox gene 6	-0.367001	1	-0.47651	1	0.755956	0.000134655	0.0772335	1	-0.520046	0.696034	-0.816671	4.79412e-07	1.01358	0	0.450869	1	Medtr1g084060	MT0004_10288	0.264541	1	0.551659	1	-0.0127984	1	-0.747981	0.196372	0.672942	1	0.629725	1	-0.40195	1	-0.310494	1
PsCam039388	GO:0003700	Glyma13g23570.1|PACid:16291312:PF00847,AT1G15360.1,SHN1,SHN1,(SHINE,1);,DNA,binding,/,sequence-specific,DNA,binding,/,transcription,factor	SHN1-AT1G15360.1	SHN1,WIN1; Integrase-type DNA-binding superfamily protein	-0.367392	1	-0.381179	1	-0.0558886	1	-0.200603	1	-1.75655	0	-1.64294	0	-0.157947	1	-0.23177	1	Medtr4g114570	MT0001_00947	-0.333945	1	-0.260645	1	0.0930883	1	0.00945292	1	-0.413418	1	-0.496266	1	-0.091555	1	-0.0760563	1
PsCam049785	GO:0045449	Glyma08g16630.1|PACid:16271389:PF02365,AT5G64060.1,anac103,anac103,(Arabidopsis,NAC,domain,containing,protein,103);,transcription,factor	VNI1-AT5G09330.4	VNI1; NAC domain containing protein 82	-0.369274	1	-0.197569	1	0.546724	0.652925	0.352045	1	0.224998	1	0.0913952	1	1.15769	0	0.395326	1	Medtr3g096140	MT0007_00404	-0.883071	0.148505	-0.73377	1	0.291816	1	0.538904	1	-0.132868	1	-0.362245	1	-0.111397	1	0.436463	1
PsCam034131	GO:0003700	Glyma02g04710.3|PACid:16246990:PF00319,PF01486,PTHR11945,KOG0014,	SVP-AT2G22540.1	SVP,AGL22; K-box region and MADS-box transcription factor family protein	-0.374013	1	-0.99719	6.5772e-11	0.0522244	1	0.528818	0.181828	-1.02135	1.23598e-11	-1.4475	0	0.0471462	1	0.0252691	1
[truncated: 193 more rows]

## Sheet: Table S6
Table S6: Mature miR164 in pea with their precursors and potential targets.
[truncated: 41 more rows]

## Sheet: Table S7
Table S7: Filtered data set used to build REMONET. The network can be visualized by importing the data from line 7 under txt. in Cytoscape and by using the ExpressionCorrelation package available in this software (Cline et al., 2007; Ref. 24).
[truncated: 11,955 more rows]

[truncated: 3 more sheets: Table S8, Table S9, Table S10]
